# Supplementary material for: (1RS,2SR,5SR)-9-Benzyl-2-[(1RS)-1-hy­droxy­benz­yl]-9-aza­bicyclo­[3.3.1]nonan-3-one from synchrotron data
Source: Acta Crystallogr Sect E Struct Rep Online. 2012 Apr 13;68(Pt 5):o1367. doi: 10.1107/S1600536812014754 (PMC3344499; doi:10.1107/S1600536812014754)
Supplement: Supplementary file 1 [file e-68-o1367-sup1.cif]

##############################################################################
#                                                                            #
# This CIF contains the data in a paper accepted for publication in          #
# Acta Crystallographica Section E. It conforms to the requirements of       #
# Notes for Authors for Acta Crystallographica Section E, and has been       #
# peer reviewed under the auspices of the IUCr Commission on Journals.       #
#                                                                            #
# Full details of the Crystallographic Information File format               #
# are given in the paper "The Crystallographic Information File (CIF):       #
# a New Standard Archive File for Crystallography" by S. R. Hall, F. H.      #
# Allen and I. D. Brown [Acta Cryst. (1991), A47, 655-685].                  #
#                                                                            #
# The current version of the core CIF dictionary is obtainable from          #
# ftp://ftp.iucr.org/pub/cif_core.dic.                                       #
#                                                                            #
# Software is freely available for graphical display of the structure(s)     #
# in this CIF. For information consult the CIF software page                 #
# http://www.iucr.org/resources/cif/software.                                #
#                                                                            #
# This file may be used for bona fide research purposes within the           #
# scientific community so long as proper attribution is given to the journal # 
# article from which it was obtained.                                        #
#                                                                            #
##############################################################################
data_global
_audit_creation_method     SHELXL-97
_journal_date_recd_electronic     2012-03-30
_journal_date_accepted     2012-04-04
_journal_name_full     'Acta Crystallographica, Section E'
_journal_year     2012
_journal_volume     68
_journal_issue      5
_journal_page_first     o1367
_journal_page_last     o1367
_journal_paper_category     QO
_journal_paper_doi     10.1107/S1600536812014754
_journal_coeditor_code     KP2402
_publ_contact_author_name     'Ryszard Lazny'
_publ_contact_author_address
;
Institute of Chemistry,
University of Bialystok,
Hurtowa 1,
15-399 Bialystok
Poland
;
_publ_contact_author_email     'lazny@uwb.edu.pl'
_publ_contact_author_fax     '48 85 745 7834'
_publ_contact_author_phone     '48 85 747 0113'
_publ_section_title
;\
(1<i>RS</i>,2<i>SR</i>,5<i>SR</i>)-9-Benzyl-2-[(1<i>RS</i>)-1-hydroxybenzyl]-9-\
azabicyclo[3.3.1]nonan-3-one from synchrotron data
;
loop_
    _publ_author_name
    _publ_author_address
    'Lazny, Ryszard'
;
Institute of Chemistry,
University of Bialystok,
Hurtowa 1,
15-399 Bialystok
Poland
;
    'Wolosewicz, Karol'
;
Institute of Chemistry,
University of Bialystok,
Hurtowa 1,
15-399 Bialystok
Poland
;
    'Dauter, Zbigniew'
;
Synchrotron Radiation Research Section,
MCL, National Cancer Institute,
Argonne National Laboratory,
Biosciences Division, Bldg 202,
Argonne
IL 60439
USA
;
    'Brzezinski, Krzysztof'
;
Synchrotron Radiation Research Section,
MCL, National Cancer Institute,
Argonne National Laboratory,
Biosciences Division, Bldg. 202,
Argonne
IL 60439
USA
and
Institute of Chemistry,
University of Bialystok,
Hurtowa 1,
15-399 Bialystok
Poland
;
data_I
_chemical_name_systematic
;
(1<i>RS</i>,2<i>SR</i>,5<i>SR</i>)-9-Benzyl-2-[(1<i>RS</i>)-1-hydroxybenzyl]-
9-azabicyclo[3.3.1]nonan-3-one
;
_chemical_name_common     ?
_chemical_formula_moiety     'C22 H25 N O2'
_chemical_formula_sum     'C22 H25 N O2'
_chemical_formula_iupac     'C22 H25 N O2'
_chemical_formula_weight     335.43
_chemical_melting_point     ?
_symmetry_cell_setting     monoclinic
_symmetry_space_group_name_H-M     'P 21/c'
_symmetry_space_group_name_Hall     '-P 2ybc'
loop_
    _symmetry_equiv_pos_as_xyz
    'x, y, z'
    '-x, y+1/2, -z+1/2'
    '-x, -y, -z'
    'x, -y-1/2, z-1/2'
_cell_length_a     14.380(3)
_cell_length_b     9.3100(19)
_cell_length_c     13.270(3)
_cell_angle_alpha     90.00
_cell_angle_beta     106.21(3)
_cell_angle_gamma     90.00
_cell_volume     1705.9(6)
_cell_formula_units_Z     4
_cell_measurement_reflns_used     8582
_cell_measurement_theta_min     2.36
_cell_measurement_theta_max     31.71
_cell_measurement_temperature     100(2)
_exptl_crystal_description     needle
_exptl_crystal_colour     colourless
_exptl_crystal_size_max     0.3
_exptl_crystal_size_mid     0.1
_exptl_crystal_size_min     0.1
_exptl_crystal_density_diffrn     1.306
_exptl_crystal_density_meas     ?
_exptl_crystal_density_method     'not measured'
_exptl_crystal_F_000     720
_exptl_absorpt_coefficient_mu     0.083
_exptl_absorpt_correction_type     multi-scan
_exptl_absorpt_process_details     '(SCALEPACK; Otwinowski <i>et al.</i>, 2003)'
_exptl_absorpt_correction_T_min     0.975
_exptl_absorpt_correction_T_max     0.992
_exptl_special_details
;
The crystal was mounted with vaseline on a pin-attached capillary. Upon
mounting, the crystal was quenched to 100 K in a nitrogen-gas stream supplied
by an Oxford Cryo-Jet. Diffraction data were measured at the station 24-ID---C
of the APS synchrotron by rotation method.
;
_diffrn_ambient_temperature     100(2)
_diffrn_radiation_type     synchrotron
_diffrn_radiation_wavelength     0.61992
_diffrn_radiation_source     'NECAT 24ID-C synchrotron beamline APS, USA'
_diffrn_radiation_monochromator     'Si111 double crystal'
_diffrn_measurement_device_type     'Mar Research MAR315 CCD'
_diffrn_measurement_method     '\w scans'
_diffrn_reflns_number     64629
_diffrn_reflns_av_R_equivalents     0.046
_diffrn_reflns_av_sigmaI/netI     0.0229
_diffrn_reflns_theta_min     2.36
_diffrn_reflns_theta_max     31.71
_diffrn_reflns_theta_full     31.71
_diffrn_measured_fraction_theta_max     0.985
_diffrn_measured_fraction_theta_full     0.985
_diffrn_reflns_limit_h_min     -24
_diffrn_reflns_limit_h_max     23
_diffrn_reflns_limit_k_min     -15
_diffrn_reflns_limit_k_max     0
_diffrn_reflns_limit_l_min     0
_diffrn_reflns_limit_l_max     22
_refine_special_details
;
Refinement of <i>F</i>^2^ against all reflections. The weighted <i>R</i>-factor
<i>wR</i> and goodness of fit <i>S</i> are based on <i>F</i>^2^, conventional
<i>R</i>-factors <i>R</i> are based on <i>F</i>, with <i>F</i> set to zero for
negative <i>F</i>^2^. The threshold expression of <i>F</i>^2^ >
2\s(<i>F</i>^2^) is used only for calculating <i>R</i>-factors <i>etc</i>. and
is not relevant to the choice of reflections for refinement. <i>R</i>-factors
based on <i>F</i>^2^ are statistically about twice as large as those based on
<i>F</i>.
;
_reflns_number_total     8582
_reflns_number_gt     7757
_reflns_threshold_expression     I>2sigma(I)
_refine_ls_structure_factor_coef     Fsqd
_refine_ls_matrix_type     full
_refine_ls_R_factor_all     0.0431
_refine_ls_R_factor_gt     0.0398
_refine_ls_wR_factor_gt     0.1169
_refine_ls_wR_factor_ref     0.1194
_refine_ls_goodness_of_fit_ref     1.034
_refine_ls_restrained_S_all     1.034
_refine_ls_number_reflns     8582
_refine_ls_number_parameters     227
_refine_ls_number_restraints     0
_refine_ls_hydrogen_treatment     constr
_refine_ls_weighting_scheme     calc
_refine_ls_weighting_details
         'calc w=1/[\s^2^(Fo^2^)+(0.0760P)^2^+0.3000P] where P=(Fo^2^+2Fc^2^)/3'
_atom_sites_solution_hydrogens     geom
_atom_sites_solution_primary     direct
_atom_sites_solution_secondary     difmap
_refine_ls_shift/su_max     0.001
_refine_ls_shift/su_mean     0.000
_refine_diff_density_max     0.581
_refine_diff_density_min     -0.297
_refine_ls_extinction_method     none
_refine_ls_extinction_coef     ?
loop_
    _atom_type_symbol
    _atom_type_description
    _atom_type_scat_dispersion_real
    _atom_type_scat_dispersion_imag
    _atom_type_scat_source
    'C' 'C' -0.0036 0.0012
                         'International Tables Vol C Tables 4.2.6.8 and 6.1.1.4'
    'H' 'H' 0.0000 0.0000
                         'International Tables Vol C Tables 4.2.6.8 and 6.1.1.4'
    'N' 'N' -0.0032 0.0024
                         'International Tables Vol C Tables 4.2.6.8 and 6.1.1.4'
    'O' 'O' -0.0014 0.0045
                         'International Tables Vol C Tables 4.2.6.8 and 6.1.1.4'
_computing_data_collection     'NECAT APS beamline software'
_computing_cell_refinement     'HKL2000 (Otwinowski & Minor, 1997)'
_computing_data_reduction     'HKL2000 (Otwinowski & Minor, 1997)'
_computing_structure_solution     'SHELXD (Sheldrick, 2008)'
_computing_structure_refinement     'SHELXL97 (Sheldrick, 2008)'
_computing_molecular_graphics
                             'ORTEP-3 (Farrugia, 1997) and PyMOL (DeLano, 2002)'
_computing_publication_material     'SHELXL97 (Sheldrick, 2008)'
loop_
    _atom_site_type_symbol
    _atom_site_label
    _atom_site_fract_x
    _atom_site_fract_y
    _atom_site_fract_z
    _atom_site_U_iso_or_equiv
    _atom_site_adp_type
    _atom_site_calc_flag
    _atom_site_refinement_flags
    _atom_site_occupancy
    _atom_site_symmetry_multiplicity
    _atom_site_disorder_assembly
    _atom_site_disorder_group
    C C1 0.30958(3) 0.78442(5) 0.11193(4) 0.00793(8) Uani d . 1 1 . .
    H H1 0.2751 0.7328 0.1570 0.010 Uiso calc R 1 1 . .
    C C2 0.36548(3) 0.67096(5) 0.06626(4) 0.00840(8) Uani d . 1 1 . .
    H H2 0.4214 0.6355 0.1241 0.010 Uiso calc R 1 1 . .
    C C3 0.40394(4) 0.73073(6) -0.02043(4) 0.01010(8) Uani d . 1 1 . .
    O O3 0.48222(3) 0.69336(5) -0.03110(4) 0.01510(8) Uani d . 1 1 . .
    C C4 0.33793(4) 0.83261(6) -0.09524(4) 0.01142(9) Uani d . 1 1 . .
    H H4A 0.2903 0.7762 -0.1489 0.014 Uiso calc R 1 1 . .
    H H4B 0.3768 0.8897 -0.1317 0.014 Uiso calc R 1 1 . .
    C C5 0.28317(4) 0.93572(6) -0.04151(4) 0.01032(8) Uani d . 1 1 . .
    H H5 0.2313 0.9837 -0.0976 0.012 Uiso calc R 1 1 . .
    C C6 0.34966(4) 1.05349(6) 0.02088(4) 0.01288(9) Uani d . 1 1 . .
    H H6A 0.3832 1.1020 -0.0254 0.015 Uiso calc R 1 1 . .
    H H6B 0.3099 1.1261 0.0443 0.015 Uiso calc R 1 1 . .
    C C7 0.42514(4) 0.99255(6) 0.11677(4) 0.01233(9) Uani d . 1 1 . .
    H H7A 0.4588 1.0726 0.1614 0.015 Uiso calc R 1 1 . .
    H H7B 0.4740 0.9370 0.0933 0.015 Uiso calc R 1 1 . .
    C C8 0.37747(4) 0.89508(6) 0.18111(4) 0.01071(8) Uani d . 1 1 . .
    H H8A 0.3402 0.9548 0.2178 0.013 Uiso calc R 1 1 . .
    H H8B 0.4284 0.8442 0.2350 0.013 Uiso calc R 1 1 . .
    N N9 0.23546(3) 0.85037(5) 0.02376(3) 0.00863(7) Uani d . 1 1 . .
    C C10 0.29832(3) 0.54154(6) 0.02123(4) 0.00928(8) Uani d . 1 1 . .
    H H10 0.2345 0.5823 -0.0194 0.011 Uiso calc R 1 1 . .
    O O10 0.33364(3) 0.45861(5) -0.05034(3) 0.01360(8) Uani d . 1 1 . .
    H H10A 0.3898 0.4294 -0.0203 0.020 Uiso calc R 1 1 . .
    C C11 0.27972(3) 0.45235(5) 0.10896(4) 0.00883(8) Uani d . 1 1 . .
    C C12 0.18961(4) 0.45726(6) 0.12906(4) 0.01206(9) Uani d . 1 1 . .
    H H12 0.1403 0.5180 0.0881 0.014 Uiso calc R 1 1 . .
    C C13 0.17105(4) 0.37413(7) 0.20856(5) 0.01465(10) Uani d . 1 1 . .
    H H13 0.1093 0.3782 0.2213 0.018 Uiso calc R 1 1 . .
    C C14 0.24272(4) 0.28511(6) 0.26930(4) 0.01428(10) Uani d . 1 1 . .
    H H14 0.2298 0.2270 0.3227 0.017 Uiso calc R 1 1 . .
    C C15 0.33362(4) 0.28183(6) 0.25111(4) 0.01342(9) Uani d . 1 1 . .
    H H15 0.3833 0.2228 0.2933 0.016 Uiso calc R 1 1 . .
    C C16 0.35203(4) 0.36467(6) 0.17144(4) 0.01158(9) Uani d . 1 1 . .
    H H16 0.4141 0.3616 0.1595 0.014 Uiso calc R 1 1 . .
    C C17 0.16235(4) 0.93738(6) 0.05545(4) 0.01253(9) Uani d . 1 1 . .
    H H17A 0.1176 0.9806 -0.0079 0.015 Uiso calc R 1 1 . .
    H H17B 0.1954 1.0166 0.1014 0.015 Uiso calc R 1 1 . .
    C C18 0.10470(4) 0.85031(6) 0.11268(4) 0.01131(9) Uani d . 1 1 . .
    C C19 0.13134(4) 0.84836(6) 0.22226(4) 0.01282(9) Uani d . 1 1 . .
    H H19 0.1831 0.9076 0.2603 0.015 Uiso calc R 1 1 . .
    C C20 0.08325(4) 0.76093(7) 0.27672(5) 0.01567(10) Uani d . 1 1 . .
    H H20 0.1035 0.7585 0.3512 0.019 Uiso calc R 1 1 . .
    C C21 0.00550(4) 0.67733(7) 0.22170(5) 0.01794(11) Uani d . 1 1 . .
    H H21 -0.0269 0.6164 0.2584 0.022 Uiso calc R 1 1 . .
    C C22 -0.02467(4) 0.68332(8) 0.11257(5) 0.01934(11) Uani d . 1 1 . .
    H H22 -0.0794 0.6292 0.0749 0.023 Uiso calc R 1 1 . .
    C C23 0.02508(4) 0.76839(7) 0.05837(5) 0.01621(10) Uani d . 1 1 . .
    H H23 0.0047 0.7707 -0.0162 0.019 Uiso calc R 1 1 . .
loop_
    _atom_site_aniso_label
    _atom_site_aniso_U_11
    _atom_site_aniso_U_22
    _atom_site_aniso_U_33
    _atom_site_aniso_U_12
    _atom_site_aniso_U_13
    _atom_site_aniso_U_23
    C1 0.00930(16) 0.00893(19) 0.00596(16) 0.00061(13) 0.00280(13) -0.00010(13)
    C2 0.00893(16) 0.00910(19) 0.00783(16) -0.00015(13) 0.00343(13) -0.00046(13)
    C3 0.01167(18) 0.0101(2) 0.01030(18) -0.00211(14) 0.00599(14) -0.00254(14)
    O3 0.01403(16) 0.01532(19) 0.01972(19) 0.00038(13) 0.01092(14) -0.00186(15)
    C4 0.01423(19) 0.0137(2) 0.00782(17) -0.00160(15) 0.00560(15) 0.00005(15)
    C5 0.01295(18) 0.0109(2) 0.00784(17) -0.00003(15) 0.00418(14) 0.00183(14)
    C6 0.0171(2) 0.0097(2) 0.0129(2) -0.00171(16) 0.00595(16) 0.00079(15)
    C7 0.01364(19) 0.0116(2) 0.01232(19) -0.00284(15) 0.00451(15) -0.00222(16)
    C8 0.01263(18) 0.0115(2) 0.00778(17) -0.00095(15) 0.00251(14) -0.00161(14)
    N9 0.00942(15) 0.01032(18) 0.00683(15) 0.00179(12) 0.00338(12) 0.00153(12)
    C10 0.01063(17) 0.0100(2) 0.00774(17) -0.00114(14) 0.00340(13) -0.00120(14)
    O10 0.01844(17) 0.01365(18) 0.01040(15) -0.00106(13) 0.00681(13)
                                                                    -0.00429(13)
    C11 0.00996(17) 0.00859(19) 0.00832(17) -0.00088(13) 0.00316(13)
                                                                    -0.00087(13)
    C12 0.01043(18) 0.0135(2) 0.0130(2) -0.00065(15) 0.00445(15) 0.00118(16)
    C13 0.0149(2) 0.0158(2) 0.0156(2) -0.00242(17) 0.00802(17) 0.00100(18)
    C14 0.0206(2) 0.0125(2) 0.01139(19) -0.00221(17) 0.00719(17) 0.00027(16)
    C15 0.0181(2) 0.0119(2) 0.01043(19) 0.00227(16) 0.00425(16) 0.00130(16)
    C16 0.01218(18) 0.0124(2) 0.01057(18) 0.00178(15) 0.00386(14) 0.00047(15)
    C17 0.01361(19) 0.0129(2) 0.0126(2) 0.00440(16) 0.00617(15) 0.00246(16)
    C18 0.01020(17) 0.0139(2) 0.01086(18) 0.00307(15) 0.00472(14) 0.00007(15)
    C19 0.01191(18) 0.0166(2) 0.01089(19) 0.00131(16) 0.00477(15) -0.00027(16)
    C20 0.0147(2) 0.0212(3) 0.0132(2) 0.00182(18) 0.00730(17) 0.00159(18)
    C21 0.0158(2) 0.0205(3) 0.0214(3) -0.00107(19) 0.01156(19) -0.0008(2)
    C22 0.0138(2) 0.0253(3) 0.0208(3) -0.00457(19) 0.00800(19) -0.0067(2)
    C23 0.01207(19) 0.0241(3) 0.0130(2) -0.00040(18) 0.00449(16) -0.00376(19)
_geom_special_details
;
All e.s.d.'s are estimated using the full covariance matrix. The cell e.s.d.'s
are taken into account individually in the estimation of e.s.d.'s in
distances, angles and torsion angles; correlations between e.s.d.'s in cell
parameters are only used when they are defined by crystal symmetry.
;
loop_
    _geom_bond_atom_site_label_1
    _geom_bond_atom_site_label_2
    _geom_bond_site_symmetry_2
    _geom_bond_distance
    _geom_bond_publ_flag
    C1 N9 . 1.4784(8) ?
    C1 C8 . 1.5353(8) ?
    C1 C2 . 1.5496(7) ?
    C1 H1 . 1.0000 ?
    C2 C3 . 1.5147(7) ?
    C2 C10 . 1.5554(8) ?
    C2 H2 . 1.0000 ?
    C3 O3 . 1.2236(7) ?
    C3 C4 . 1.5033(8) ?
    C4 C5 . 1.5374(8) ?
    C4 H4A . 0.9900 ?
    C4 H4B . 0.9900 ?
    C5 N9 . 1.4778(7) ?
    C5 C6 . 1.5362(8) ?
    C5 H5 . 1.0000 ?
    C6 C7 . 1.5324(9) ?
    C6 H6A . 0.9900 ?
    C6 H6B . 0.9900 ?
    C7 C8 . 1.5326(8) ?
    C7 H7A . 0.9900 ?
    C7 H7B . 0.9900 ?
    C8 H8A . 0.9900 ?
    C8 H8B . 0.9900 ?
    N9 C17 . 1.4782(7) ?
    C10 O10 . 1.4232(7) ?
    C10 C11 . 1.5133(7) ?
    C10 H10 . 1.0000 ?
    O10 H10A . 0.8400 ?
    C11 C12 . 1.3947(8) ?
    C11 C16 . 1.3977(8) ?
    C12 C13 . 1.3931(8) ?
    C12 H12 . 0.9500 ?
    C13 C14 . 1.3910(9) ?
    C13 H13 . 0.9500 ?
    C14 C15 . 1.3942(9) ?
    C14 H14 . 0.9500 ?
    C15 C16 . 1.3924(8) ?
    C15 H15 . 0.9500 ?
    C16 H16 . 0.9500 ?
    C17 C18 . 1.5075(8) ?
    C17 H17A . 0.9900 ?
    C17 H17B . 0.9900 ?
    C18 C23 . 1.3969(9) ?
    C18 C19 . 1.3966(8) ?
    C19 C20 . 1.3936(8) ?
    C19 H19 . 0.9500 ?
    C20 C21 . 1.3903(10) ?
    C20 H20 . 0.9500 ?
    C21 C22 . 1.3920(10) ?
    C21 H21 . 0.9500 ?
    C22 C23 . 1.3941(9) ?
    C22 H22 . 0.9500 ?
    C23 H23 . 0.9500 ?
loop_
    _geom_angle_atom_site_label_1
    _geom_angle_atom_site_label_2
    _geom_angle_atom_site_label_3
    _geom_angle_site_symmetry_1
    _geom_angle_site_symmetry_3
    _geom_angle
    _geom_angle_publ_flag
    N9 C1 C8 . . 113.09(5) ?
    N9 C1 C2 . . 108.16(4) ?
    C8 C1 C2 . . 112.25(4) ?
    N9 C1 H1 . . 107.7 ?
    C8 C1 H1 . . 107.7 ?
    C2 C1 H1 . . 107.7 ?
    C3 C2 C1 . . 112.69(4) ?
    C3 C2 C10 . . 108.18(4) ?
    C1 C2 C10 . . 110.12(4) ?
    C3 C2 H2 . . 108.6 ?
    C1 C2 H2 . . 108.6 ?
    C10 C2 H2 . . 108.6 ?
    O3 C3 C4 . . 122.33(5) ?
    O3 C3 C2 . . 121.74(5) ?
    C4 C3 C2 . . 115.87(4) ?
    C3 C4 C5 . . 113.48(4) ?
    C3 C4 H4A . . 108.9 ?
    C5 C4 H4A . . 108.9 ?
    C3 C4 H4B . . 108.9 ?
    C5 C4 H4B . . 108.9 ?
    H4A C4 H4B . . 107.7 ?
    N9 C5 C6 . . 112.88(4) ?
    N9 C5 C4 . . 108.53(5) ?
    C6 C5 C4 . . 111.92(4) ?
    N9 C5 H5 . . 107.8 ?
    C6 C5 H5 . . 107.8 ?
    C4 C5 H5 . . 107.8 ?
    C7 C6 C5 . . 111.92(5) ?
    C7 C6 H6A . . 109.2 ?
    C5 C6 H6A . . 109.2 ?
    C7 C6 H6B . . 109.2 ?
    C5 C6 H6B . . 109.2 ?
    H6A C6 H6B . . 107.9 ?
    C6 C7 C8 . . 111.01(4) ?
    C6 C7 H7A . . 109.4 ?
    C8 C7 H7A . . 109.4 ?
    C6 C7 H7B . . 109.4 ?
    C8 C7 H7B . . 109.4 ?
    H7A C7 H7B . . 108.0 ?
    C7 C8 C1 . . 111.89(4) ?
    C7 C8 H8A . . 109.2 ?
    C1 C8 H8A . . 109.2 ?
    C7 C8 H8B . . 109.2 ?
    C1 C8 H8B . . 109.2 ?
    H8A C8 H8B . . 107.9 ?
    C5 N9 C1 . . 109.70(4) ?
    C5 N9 C17 . . 110.82(4) ?
    C1 N9 C17 . . 114.54(4) ?
    O10 C10 C11 . . 112.85(5) ?
    O10 C10 C2 . . 112.19(4) ?
    C11 C10 C2 . . 110.71(4) ?
    O10 C10 H10 . . 106.9 ?
    C11 C10 H10 . . 106.9 ?
    C2 C10 H10 . . 106.9 ?
    C10 O10 H10A . . 109.5 ?
    C12 C11 C16 . . 118.86(5) ?
    C12 C11 C10 . . 120.15(5) ?
    C16 C11 C10 . . 120.99(4) ?
    C13 C12 C11 . . 120.75(5) ?
    C13 C12 H12 . . 119.6 ?
    C11 C12 H12 . . 119.6 ?
    C14 C13 C12 . . 120.14(5) ?
    C14 C13 H13 . . 119.9 ?
    C12 C13 H13 . . 119.9 ?
    C13 C14 C15 . . 119.45(5) ?
    C13 C14 H14 . . 120.3 ?
    C15 C14 H14 . . 120.3 ?
    C16 C15 C14 . . 120.36(5) ?
    C16 C15 H15 . . 119.8 ?
    C14 C15 H15 . . 119.8 ?
    C15 C16 C11 . . 120.42(5) ?
    C15 C16 H16 . . 119.8 ?
    C11 C16 H16 . . 119.8 ?
    N9 C17 C18 . . 112.54(5) ?
    N9 C17 H17A . . 109.1 ?
    C18 C17 H17A . . 109.1 ?
    N9 C17 H17B . . 109.1 ?
    C18 C17 H17B . . 109.1 ?
    H17A C17 H17B . . 107.8 ?
    C23 C18 C19 . . 118.50(5) ?
    C23 C18 C17 . . 121.36(5) ?
    C19 C18 C17 . . 120.13(5) ?
    C20 C19 C18 . . 121.06(6) ?
    C20 C19 H19 . . 119.5 ?
    C18 C19 H19 . . 119.5 ?
    C21 C20 C19 . . 119.83(6) ?
    C21 C20 H20 . . 120.1 ?
    C19 C20 H20 . . 120.1 ?
    C22 C21 C20 . . 119.68(6) ?
    C22 C21 H21 . . 120.2 ?
    C20 C21 H21 . . 120.2 ?
    C21 C22 C23 . . 120.25(6) ?
    C21 C22 H22 . . 119.9 ?
    C23 C22 H22 . . 119.9 ?
    C22 C23 C18 . . 120.58(6) ?
    C22 C23 H23 . . 119.7 ?
    C18 C23 H23 . . 119.7 ?
loop_
    _geom_hbond_atom_site_label_D
    _geom_hbond_atom_site_label_H
    _geom_hbond_atom_site_label_A
    _geom_hbond_site_symmetry_A
    _geom_hbond_distance_DH
    _geom_hbond_distance_HA
    _geom_hbond_distance_DA
    _geom_hbond_angle_DHA
    O10 H10A O3 3_665 0.84 2.11 2.9298(9) 164.7
