# Supplementary material for: (1RS,2SR,5SR)-9-Benzyl-2-[(1RS)-1-hy­droxy­benz­yl]-9-aza­bicyclo­[3.3.1]nonan-3-one from synchrotron data
Source: Acta Crystallogr Sect E Struct Rep Online. 2012 Apr 13;68(Pt 5):o1367. doi: 10.1107/S1600536812014754 (PMC3344499; doi:10.1107/S1600536812014754)
Supplement: Supplementary file 2 [file e-68-o1367-Isup2.hkl]

# 
# h,k,l, Fc-squared, Fo-squared, sigma(Fo-squared) and status flag 
# 
data_I
_shelx_title ' rl2' 
_shelx_refln_list_code          4 
_shelx_F_calc_maximum       83.44 
_exptl_crystal_F_000       720.00 
_reflns_d_resolution_high  0.5898 
 
loop_ 
 _symmetry_equiv_pos_as_xyz 
 'x, y, z' 
 '-x, y+1/2, -z+1/2' 
 '-x, -y, -z' 
 'x, -y-1/2, z-1/2' 
 
_cell_length_a    14.3800 
_cell_length_b     9.3100 
_cell_length_c    13.2700 
_cell_angle_alpha  90.000 
_cell_angle_beta  106.210 
_cell_angle_gamma  90.000 
 
_shelx_F_squared_multiplier     1.000 
 
loop_ 
 _refln_index_h 
 _refln_index_k 
 _refln_index_l 
 _refln_F_squared_calc 
 _refln_F_squared_meas 
 _refln_F_squared_sigma 
 _refln_observed_status 
   4   0   0     1573.89     1402.07     35.46 o 
   5   0   0       29.41       53.33      1.14 o 
   7   0   0       19.39       31.48      0.85 o 
   8   0   0      560.71      586.00      8.74 o 
   9   0   0      385.52      457.91      7.02 o 
  10   0   0       29.80       41.00      1.25 o 
  11   0   0      116.84      108.03      3.87 o 
  12   0   0      648.73      606.81     15.59 o 
  13   0   0       95.80       92.79      3.13 o 
  14   0   0        2.56        2.32      0.42 o 
  15   0   0      253.45      253.65      5.53 o 
  16   0   0      241.46      248.84      6.09 o 
  17   0   0      306.15      341.14      6.30 o 
  18   0   0       31.50       28.84      1.23 o 
  20   0   0      106.38      106.05      1.80 o 
  21   0   0       95.17      112.38      3.87 o 
  22   0   0       36.64       39.77      2.11 o 
  23   0   0       31.12       32.92      2.01 o 
   2   1   0        1.25        4.38      0.12 o 
   4   1   0      160.47      170.16      2.20 o 
   5   1   0      336.79      328.29      3.69 o 
   6   1   0      961.75      935.69     11.83 o 
   7   1   0      579.13      684.54      6.85 o 
   8   1   0        0.23        2.28      0.12 o 
   9   1   0        0.71        0.38      0.12 o 
  10   1   0       40.18       39.54      0.90 o 
  11   1   0     1188.92     1149.09     18.44 o 
  12   1   0      409.63      418.36      7.85 o 
  13   1   0       11.83       11.66      0.48 o 
  14   1   0      147.19      149.54      2.68 o 
  15   1   0       86.05       76.54      1.80 o 
  16   1   0       29.13       27.81      0.90 o 
  17   1   0      177.17      192.61      3.42 o 
  18   1   0       32.52       36.64      1.25 o 
  19   1   0        0.00       -0.02      0.55 o 
  20   1   0        4.42        5.00      0.62 o 
  21   1   0        6.52        6.35      0.59 o 
  22   1   0        1.10        1.71      0.61 o 
  23   1   0       47.29       51.69      1.49 o 
   1   2   0     2082.13     1820.56     37.31 o 
   3   2   0     1174.86     1225.10     25.08 o 
   4   2   0     1114.58     1127.97     24.12 o 
   5   2   0        6.07       10.81      0.26 o 
   6   2   0       72.70       73.22      1.11 o 
   7   2   0      580.19      628.48      6.59 o 
   8   2   0     1815.60     1909.72     22.93 o 
   9   2   0      412.47      455.81      5.11 o 
  10   2   0       80.09       85.87      1.58 o 
  11   2   0      372.52      323.88      7.11 o 
  12   2   0      228.08      210.99      4.64 o 
  13   2   0      376.10      366.97      7.40 o 
  14   2   0      359.84      359.22      3.83 o 
  15   2   0        0.00        0.21      0.26 o 
  16   2   0        0.40        0.29      0.28 o 
  17   2   0       40.94       41.41      1.09 o 
  18   2   0      231.19      251.47      3.49 o 
  19   2   0       11.89       13.16      0.86 o 
  20   2   0        0.10        0.40      0.48 o 
  21   2   0      146.45      160.14      3.06 o 
  22   2   0       13.75       15.76      1.02 o 
  23   2   0        4.23        4.00      0.66 o 
   1   3   0      143.94      160.55      2.08 o 
   2   3   0      298.21      275.67      3.11 o 
   3   3   0     1784.31     1729.43     35.16 o 
   4   3   0      542.96      545.71      7.67 o 
   5   3   0       49.99       55.23      1.00 o 
   6   3   0      148.90      186.85      2.73 o 
   7   3   0     1002.69     1117.75     11.41 o 
   8   3   0      144.60      167.58      2.25 o 
   9   3   0      232.32      240.44      3.10 o 
  10   3   0       27.21       33.99      0.99 o 
  11   3   0       12.26       13.89      0.52 o 
  12   3   0      170.91      171.98      3.77 o 
  13   3   0      286.69      300.46      3.74 o 
  14   3   0      282.07      263.45      3.63 o 
  15   3   0      211.67      217.76      3.03 o 
  16   3   0       61.11       61.06      1.23 o 
  17   3   0       20.41       22.56      0.86 o 
  18   3   0       55.86       57.39      1.23 o 
  19   3   0       70.57       66.94      1.82 o 
  20   3   0        6.98        6.12      0.71 o 
  21   3   0       13.22       15.31      1.09 o 
  22   3   0      206.31      211.12      4.32 o 
   0   4   0      325.06      320.89      7.75 o 
   1   4   0      191.65      203.37      2.79 o 
   2   4   0       11.63       14.17      0.28 o 
   3   4   0      680.79      734.13      9.75 o 
   4   4   0     1051.80     1126.91     20.82 o 
   5   4   0      251.79      233.49      3.27 o 
   6   4   0      107.12      128.01      1.97 o 
   7   4   0      284.80      321.65      4.19 o 
   8   4   0     1381.38     1320.15     15.66 o 
   9   4   0        0.19        2.63      0.17 o 
  10   4   0      365.68      370.71      9.10 o 
  11   4   0      240.17      242.78      6.18 o 
  12   4   0      186.37      196.26      4.01 o 
  13   4   0       18.94       12.51      0.50 o 
  14   4   0        2.02        2.56      0.33 o 
  15   4   0      101.01       90.78      1.65 o 
  16   4   0       51.30       55.08      1.31 o 
  17   4   0       99.74      107.26      2.01 o 
  18   4   0      165.84      173.22      2.66 o 
  19   4   0       33.71       32.54      1.37 o 
  20   4   0        0.17        0.22      0.71 o 
  21   4   0        2.13        2.13      0.64 o 
  22   4   0       12.51       12.56      0.93 o 
   1   5   0      922.76      930.15     13.18 o 
   2   5   0      409.65      374.99      4.22 o 
   3   5   0      190.38      210.34      2.46 o 
   4   5   0        0.39        1.30      0.09 o 
   5   5   0      536.86      519.97      5.45 o 
   6   5   0      104.08       83.53      1.42 o 
   7   5   0      218.00      221.53      3.32 o 
   8   5   0     2804.34     2661.73     63.05 o 
   9   5   0      739.35      686.34     14.93 o 
  10   5   0      340.53      332.15      8.44 o 
  11   5   0      136.41      138.87      4.01 o 
  12   5   0       71.34       69.64      1.65 o 
  13   5   0        7.36        5.48      0.42 o 
  14   5   0      666.69      736.38      9.81 o 
  15   5   0      179.94      194.50      3.69 o 
  16   5   0       15.61       13.56      0.71 o 
  17   5   0        0.27        0.57      0.43 o 
  18   5   0        0.00        0.22      0.43 o 
  19   5   0       72.22       76.13      2.21 o 
  20   5   0      206.86      227.38      5.02 o 
  21   5   0        7.57        7.96      0.85 o 
  22   5   0      472.80      547.66      7.35 o 
   0   6   0      227.06      242.20      6.77 o 
   1   6   0        0.17        0.54      0.26 o 
   2   6   0      275.30      295.53      4.67 o 
   3   6   0       53.02       42.14      0.86 o 
   4   6   0        8.43        3.86      0.17 o 
   5   6   0       22.48       22.04      0.54 o 
   6   6   0      108.56       99.66      1.75 o 
   7   6   0       21.55       22.47      0.64 o 
   8   6   0      319.43      298.16      5.76 o 
   9   6   0     1122.43     1030.91     20.88 o 
  10   6   0       52.40       43.38      1.64 o 
  11   6   0       34.12       33.59      1.07 o 
  12   6   0       13.51       11.21      0.57 o 
  13   6   0      142.96      146.37      3.24 o 
  14   6   0       48.60       50.58      1.49 o 
  15   6   0       15.85       15.78      0.80 o 
  16   6   0      124.44      136.17      2.97 o 
  17   6   0      123.22      124.51      3.32 o 
  18   6   0        9.64        8.61      0.81 o 
  19   6   0       38.06       37.31      1.52 o 
  20   6   0        2.97        2.61      0.66 o 
  21   6   0       56.98       62.89      2.33 o 
   1   7   0        0.55        1.33      0.33 o 
   2   7   0        7.71        7.25      0.52 o 
   3   7   0       30.38       23.92      0.74 o 
   4   7   0      105.02       99.43      1.97 o 
   5   7   0       29.55       30.70      0.76 o 
   6   7   0      531.13      528.83      8.16 o 
   7   7   0       11.04        7.70      0.31 o 
   8   7   0       61.89       56.13      1.49 o 
   9   7   0       68.49       62.19      1.19 o 
  10   7   0        3.60        6.76      0.50 o 
  11   7   0       24.69       29.27      0.90 o 
  12   7   0      124.20      131.03      3.03 o 
  13   7   0       33.78       37.97      1.52 o 
  14   7   0       23.23       25.70      0.92 o 
  15   7   0        2.91        2.39      0.45 o 
  16   7   0      539.74      570.62      8.56 o 
  17   7   0       15.03       17.76      1.02 o 
  18   7   0        4.25        3.72      0.62 o 
  19   7   0        4.70        4.51      0.74 o 
  20   7   0       51.55       56.34      2.21 o 
   0   8   0      428.98      381.55     15.08 o 
   1   8   0       79.94       61.93      2.63 o 
   2   8   0      112.65       99.17      3.18 o 
   3   8   0      240.41      218.59      4.98 o 
   4   8   0      612.87      642.25     11.59 o 
   5   8   0      283.17      262.91      4.55 o 
   6   8   0     1165.05     1119.08     16.67 o 
   7   8   0        5.82        3.15      0.24 o 
   8   8   0       17.12       21.52      0.61 o 
   9   8   0       24.16       26.15      0.80 o 
  10   8   0        0.06        0.43      0.33 o 
  11   8   0       95.28      104.65      2.23 o 
  12   8   0       36.82       41.27      1.30 o 
  13   8   0       12.01       13.96      0.73 o 
  14   8   0       80.32       91.33      2.23 o 
  15   8   0       30.32       34.35      1.37 o 
  16   8   0       54.78       55.15      1.71 o 
  17   8   0       12.70       12.71      1.04 o 
  18   8   0       35.78       36.91      1.64 o 
  19   8   0        0.67        0.92      0.69 o 
  20   8   0        3.45        3.70      1.40 o 
   1   9   0       24.12       21.41      1.16 o 
   2   9   0      290.36      285.59      9.29 o 
   3   9   0       71.85       67.43      2.25 o 
   4   9   0       14.94       18.49      0.62 o 
   5   9   0      455.62      454.73      3.86 o 
   6   9   0        6.19        7.80      0.35 o 
   7   9   0      574.93      558.44      5.11 o 
   8   9   0       26.60       26.47      0.81 o 
   9   9   0       14.57       19.22      0.80 o 
  10   9   0      618.40      682.69      6.23 o 
  11   9   0       11.37       11.54      0.83 o 
  12   9   0       29.73       29.23      1.18 o 
  13   9   0        3.10        4.76      0.54 o 
  14   9   0      154.73      168.01      3.10 o 
  15   9   0       19.91       21.12      1.25 o 
  16   9   0        5.06        3.82      0.76 o 
  17   9   0        2.28        3.01      0.81 o 
  18   9   0       30.70       28.89      1.78 o 
  19   9   0       40.94       40.75      2.51 o 
   0  10   0     1175.98     1224.75     28.06 o 
   1  10   0      162.57      182.11      5.26 o 
   2  10   0      756.58      786.10     12.63 o 
   3  10   0       67.73       65.04      2.39 o 
   4  10   0      159.63      164.80      4.39 o 
   5  10   0      181.46      179.83      4.08 o 
   6  10   0       19.13       19.34      0.83 o 
   7  10   0        0.06        0.03      0.19 o 
   8  10   0        6.89        4.20      0.40 o 
   9  10   0       25.19       27.75      1.12 o 
  10  10   0        5.41        4.91      0.57 o 
  11  10   0      139.27      149.35      3.69 o 
  12  10   0        0.03        0.21      0.50 o 
  13  10   0       94.74       96.78      2.68 o 
  14  10   0       28.18       29.15      1.47 o 
  15  10   0        6.94        7.11      1.06 o 
  16  10   0      200.59      203.25      6.16 o 
  17  10   0      122.43      119.44      7.04 o 
  18  10   0       33.32       32.83      4.07 o 
   1  11   0      536.30      581.86     12.35 o 
   2  11   0      249.96      272.80      6.16 o 
   3  11   0        7.03        7.97      1.21 o 
   4  11   0        9.52        7.94      1.12 o 
   5  11   0       27.52       29.65      1.63 o 
   6  11   0        5.83        6.30      1.11 o 
   7  11   0       24.60       25.10      1.04 o 
   8  11   0        3.69        2.40      0.59 o 
   9  11   0       51.83       53.31      1.44 o 
  10  11   0       12.21       10.12      0.73 o 
  11  11   0      125.30      118.32      2.01 o 
  12  11   0       31.35       36.74      2.35 o 
  13  11   0       53.27       52.78      4.12 o 
  14  11   0        8.28        9.74      2.35 o 
  15  11   0        9.03        6.50      2.49 o 
  16  11   0        0.02       -1.14      2.14 o 
   0  12   0      276.88      306.53     12.09 o 
   1  12   0       69.41       76.46      3.51 o 
   2  12   0      585.34      650.38     11.83 o 
   3  12   0       18.91       18.54      1.82 o 
   4  12   0       36.20       37.61      2.53 o 
   5  12   0      139.07      148.30      3.31 o 
   6  12   0      248.02      224.22      5.21 o 
   7  12   0        2.21        1.37      1.30 o 
   8  12   0      166.56      143.29      6.40 o 
   9  12   0       40.44       40.65      3.67 o 
  10  12   0        1.09        0.50      2.06 o 
  11  12   0        0.08        2.46      2.39 o 
  12  12   0        0.17        0.78      2.13 o 
  13  12   0        8.90        7.91      3.11 o 
  14  12   0       53.91       54.56      4.81 o 
  15  12   0        0.00        0.73      2.42 o 
   1  13   0      229.35      229.82      7.92 o 
   2  13   0      325.26      338.20      9.50 o 
   3  13   0       74.50       77.39      3.55 o 
   4  13   0       12.89       16.29      1.75 o 
   5  13   0      144.24      147.58      6.04 o 
   6  13   0      311.02      311.02     11.31 o 
   7  13   0        2.58        3.04      2.23 o 
   8  13   0      266.28      277.61     11.50 o 
   9  13   0      124.23      137.07      7.30 o 
  10  13   0       11.84       14.01      3.32 o 
  11  13   0      175.65      207.64      6.92 o 
  12  13   0      181.96      189.22      8.16 o 
  13  13   0        2.20        1.16      2.46 o 
   0  14   0       16.41       15.34      3.22 o 
   1  14   0        0.03        0.69      1.80 o 
   2  14   0       82.78       77.34      7.06 o 
   3  14   0       87.58       81.96      6.12 o 
   4  14   0        0.29        1.26      3.94 o 
   5  14   0       37.95       38.56      3.82 o 
   6  14   0       98.70      108.03      4.53 o 
   7  14   0       40.73       42.55      4.27 o 
   8  14   0        0.61        0.73      2.49 o 
   9  14   0       55.88       56.44      4.05 o 
  10  14   0       48.57       48.55      4.79 o 
 -23   1   1       41.81       49.23      1.80 o 
 -22   1   1        9.60       10.88      0.85 o 
 -21   1   1        0.61        1.09      0.38 o 
 -20   1   1        0.70        1.40      0.36 o 
 -19   1   1       53.42       59.38      1.57 o 
 -18   1   1       18.16       21.80      0.76 o 
 -17   1   1       61.74       68.26      1.69 o 
 -16   1   1        6.71        7.42      0.43 o 
 -15   1   1      235.47      241.43      3.69 o 
 -14   1   1       68.37       71.49      1.37 o 
 -13   1   1       19.59       15.90      0.59 o 
 -12   1   1       26.53       26.00      0.74 o 
 -11   1   1        1.59        3.74      0.22 o 
 -10   1   1       14.69        9.98      0.35 o 
  -9   1   1      167.08      161.49      2.10 o 
  -8   1   1       99.45      139.61      1.99 o 
  -7   1   1       14.36       27.23      0.55 o 
  -6   1   1     1341.18     1343.57     17.16 o 
  -5   1   1      455.95      472.54      5.19 o 
  -4   1   1      617.10      683.80      9.51 o 
  -3   1   1      872.61      855.03     15.38 o 
  -2   1   1        1.47        0.71      0.05 o 
  -1   1   1      105.43       95.93      1.27 o 
   0   1   1      123.75      104.89      1.42 o 
   1   1   1      561.17      554.81      8.09 o 
   2   1   1        5.02        6.38      0.17 o 
   4   1   1      141.85      191.96      2.27 o 
   5   1   1      118.06      128.01      1.75 o 
   6   1   1      445.29      442.65      5.05 o 
   7   1   1      273.11      332.70      3.91 o 
   8   1   1      272.27      273.27      3.25 o 
   9   1   1        2.28        0.17      0.10 o 
  10   1   1      994.01      953.19     11.57 o 
  11   1   1       25.67       25.57      0.76 o 
  12   1   1      297.72      303.71      6.36 o 
  13   1   1        5.90        4.55      0.35 o 
  14   1   1        9.96        8.56      0.43 o 
  15   1   1       50.29       52.03      1.49 o 
  16   1   1       44.30       47.88      1.33 o 
  17   1   1       10.71       10.86      0.62 o 
  18   1   1      314.06      358.72      4.69 o 
  19   1   1        6.51        5.97      0.55 o 
  20   1   1        7.65        8.32      0.74 o 
  21   1   1        3.02        3.84      0.59 o 
  22   1   1       11.25       12.56      1.21 o 
  23   1   1       22.71       19.51      1.66 o 
 -23   2   1       40.95       42.48      1.61 o 
 -22   2   1       92.35      102.91      2.66 o 
 -21   2   1        3.24        2.96      0.48 o 
 -20   2   1       14.85       14.25      0.85 o 
 -19   2   1      148.74      161.86      3.38 o 
 -18   2   1       43.25       48.23      1.33 o 
 -17   2   1      415.11      428.74      4.60 o 
 -16   2   1        0.07        0.22      0.24 o 
 -15   2   1       40.86       38.71      1.02 o 
 -14   2   1      240.32      248.17      3.53 o 
 -13   2   1      222.90      236.22      4.79 o 
 -12   2   1      205.11      220.55      4.59 o 
 -11   2   1      119.26       99.74      2.34 o 
 -10   2   1      502.05      470.29      6.11 o 
  -9   2   1      108.70       85.42      1.34 o 
  -8   2   1        7.40        9.60      0.26 o 
  -7   2   1       83.70      104.05      1.44 o 
  -6   2   1       43.89       38.99      0.66 o 
  -5   2   1       38.89       45.63      0.73 o 
  -3   2   1     1484.89     1405.72     26.85 o 
   2   2   1      300.29      304.18      3.63 o 
   4   2   1      975.39     1013.49     16.95 o 
   5   2   1      261.44      283.23      3.31 o 
   6   2   1        0.00        1.78      0.10 o 
   7   2   1       42.97       53.92      0.90 o 
   8   2   1       95.68       83.01      1.28 o 
   9   2   1       97.35       86.37      1.45 o 
  10   2   1       98.40      111.01      2.10 o 
  11   2   1       42.37       40.29      1.06 o 
  12   2   1       75.32       65.99      1.71 o 
  13   2   1       46.82       40.84      1.25 o 
  14   2   1        0.97        1.56      0.29 o 
  15   2   1      103.59      116.03      2.34 o 
  16   2   1       52.27       51.50      1.37 o 
  17   2   1      119.13      123.21      2.49 o 
  18   2   1       24.87       26.78      1.00 o 
  19   2   1       51.33       50.99      1.78 o 
  20   2   1      113.59      128.46      2.86 o 
  21   2   1        0.66        0.29      0.50 o 
  22   2   1      114.86      131.43      3.13 o 
 -23   3   1        0.07        0.38      0.66 o 
 -22   3   1        2.02        1.90      0.54 o 
 -21   3   1       37.19       39.40      1.61 o 
 -20   3   1        0.92        1.12      0.45 o 
 -19   3   1      241.15      260.89      4.38 o 
 -18   3   1       45.47       49.99      1.16 o 
 -17   3   1       14.74       17.96      0.76 o 
 -16   3   1      113.91      118.33      2.03 o 
 -15   3   1        8.95        8.77      0.42 o 
 -14   3   1      195.92      210.95      3.08 o 
 -13   3   1        0.10        0.07      0.17 o 
 -12   3   1       71.82       78.79      2.01 o 
 -11   3   1      547.12      557.85     10.48 o 
 -10   3   1        6.67        6.95      0.31 o 
  -9   3   1      436.71      456.49      5.19 o 
  -8   3   1        0.26        0.52      0.10 o 
  -7   3   1      147.76      222.17      3.17 o 
  -6   3   1      808.50      987.27     12.65 o 
  -5   3   1       75.66       85.54      1.42 o 
  -4   3   1       78.00       97.14      1.28 o 
  -3   3   1     1058.61     1042.42     13.91 o 
  -2   3   1      415.56      429.74      5.62 o 
  -1   3   1      351.78      381.89      5.02 o 
   0   3   1       11.52       11.71      0.28 o 
   1   3   1     1812.36     1905.70     32.92 o 
   3   3   1      499.96      501.67      5.78 o 
   4   3   1        0.67        0.57      0.05 o 
   5   3   1     2476.00     2741.33     51.98 o 
   6   3   1      209.95      231.41      2.79 o 
   7   3   1      312.49      335.67      4.03 o 
   8   3   1      835.36      812.11      8.13 o 
   9   3   1      733.74      684.79      8.20 o 
  10   3   1       65.50       51.82      1.42 o 
  11   3   1     2189.80     2222.54     37.85 o 
  12   3   1       30.95       20.62      0.76 o 
  13   3   1      256.11      248.15      3.53 o 
  14   3   1      357.34      364.13      4.93 o 
  15   3   1      116.23      122.23      2.13 o 
  16   3   1        7.84        8.68      0.52 o 
  17   3   1       55.07       53.66      1.47 o 
  18   3   1      167.86      168.28      3.18 o 
  19   3   1       73.74       76.58      1.83 o 
  20   3   1       90.86       96.37      3.03 o 
  21   3   1      222.97      235.48      4.77 o 
  22   3   1        0.01        0.10      0.57 o 
 -22   4   1       44.36       40.72      1.57 o 
 -21   4   1       87.64       88.54      2.37 o 
 -20   4   1        1.13        0.69      0.45 o 
 -19   4   1       83.56       74.52      2.27 o 
 -18   4   1      250.03      249.60      4.39 o 
 -17   4   1        1.64        1.59      0.38 o 
 -16   4   1        2.10        2.77      0.29 o 
 -15   4   1       40.93       43.57      1.11 o 
 -14   4   1      627.83      623.93      7.37 o 
 -13   4   1        0.68        0.16      0.17 o 
 -12   4   1        1.54        0.50      0.19 o 
 -11   4   1      415.59      421.10     10.54 o 
 -10   4   1     2353.68     2356.61     56.13 o 
  -9   4   1      218.18      208.75      3.22 o 
  -8   4   1       35.46       37.48      1.02 o 
  -7   4   1       40.08       41.13      0.78 o 
  -6   4   1      815.77      895.08     10.78 o 
  -5   4   1     2148.16     2290.09     45.84 o 
  -4   4   1     1970.21     1954.20     32.74 o 
  -3   4   1       19.26       28.56      0.52 o 
  -2   4   1      850.88      897.67     12.21 o 
  -1   4   1        3.05        2.78      0.09 o 
   0   4   1       10.55       11.07      0.24 o 
   1   4   1      939.71      907.65     13.56 o 
   2   4   1       22.03       29.06      0.52 o 
   3   4   1      235.41      253.02      3.00 o 
   4   4   1      399.26      384.89      4.22 o 
   5   4   1     1069.06     1284.98     17.50 o 
   6   4   1        2.75        1.04      0.09 o 
   7   4   1      137.47      148.57      2.13 o 
   8   4   1      130.95      148.54      2.20 o 
   9   4   1      200.29      233.07      4.19 o 
  10   4   1      912.97      880.02     16.24 o 
  11   4   1      496.77      508.66     10.22 o 
  12   4   1       41.59       45.15      1.18 o 
  13   4   1        3.55        1.83      0.26 o 
  14   4   1       73.97       73.66      1.38 o 
  15   4   1       56.01       55.20      1.09 o 
  16   4   1        3.99        4.86      0.50 o 
  17   4   1       26.12       26.47      0.88 o 
  18   4   1       40.21       39.18      1.30 o 
  19   4   1      300.07      316.81      4.46 o 
  20   4   1       25.40       27.88      1.89 o 
  21   4   1       27.89       32.16      1.69 o 
  22   4   1       77.44       85.54      2.42 o 
 -22   5   1      120.01      127.98      2.77 o 
 -21   5   1       29.58       33.45      1.28 o 
 -20   5   1       37.51       36.83      1.35 o 
 -19   5   1       11.79        9.57      0.71 o 
 -18   5   1        4.34        4.57      0.57 o 
 -17   5   1        2.37        3.08      0.45 o 
 -16   5   1        3.49        3.11      0.43 o 
 -15   5   1       40.30       42.28      1.45 o 
 -14   5   1        0.01        0.40      0.28 o 
 -13   5   1        0.80        0.17      0.24 o 
 -12   5   1       96.52      106.31      2.25 o 
 -11   5   1        7.97        9.74      0.62 o 
 -10   5   1        9.27       11.97      0.54 o 
  -9   5   1       30.01       18.08      0.55 o 
  -8   5   1       62.07       74.45      1.49 o 
  -7   5   1      482.03      409.20      5.47 o 
  -6   5   1      613.77      608.54      7.91 o 
  -5   5   1      167.32      146.72      1.90 o 
  -4   5   1       76.61       86.80      1.25 o 
  -3   5   1      469.54      503.85      5.73 o 
  -2   5   1       12.05       12.58      0.26 o 
  -1   5   1      110.19      104.27      1.68 o 
   0   5   1      758.63      804.02     12.94 o 
   1   5   1      658.40      675.77     10.95 o 
   2   5   1      566.47      618.60      6.75 o 
   3   5   1       81.08       98.10      1.42 o 
   4   5   1        0.39        0.14      0.07 o 
   5   5   1        5.23        3.29      0.14 o 
   6   5   1        2.12        0.21      0.05 o 
   7   5   1        4.09       12.18      0.36 o 
   8   5   1      842.69      793.29     15.07 o 
   9   5   1     1057.88      958.18     22.47 o 
  10   5   1       70.78       76.54      2.58 o 
  11   5   1       78.42       76.56      2.56 o 
  12   5   1        9.34        8.04      0.48 o 
  13   5   1       26.49       26.54      1.02 o 
  14   5   1        1.53        3.03      0.42 o 
  15   5   1      116.63      117.46      2.89 o 
  16   5   1      137.03      144.44      3.13 o 
  17   5   1       12.69       16.29      0.92 o 
  18   5   1        0.01        0.16      0.48 o 
  19   5   1       10.82       12.71      0.85 o 
  20   5   1       11.48       12.97      0.97 o 
  21   5   1        0.49        0.45      0.76 o 
 -21   6   1      202.20      230.77      4.79 o 
 -20   6   1        1.37        0.85      0.59 o 
 -19   6   1      143.60      155.32      3.11 o 
 -18   6   1        0.03        0.17      0.43 o 
 -17   6   1        0.29        0.12      0.36 o 
 -16   6   1      276.19      290.81      5.47 o 
 -15   6   1       65.66       63.55      1.73 o 
 -14   6   1       27.04       27.64      1.14 o 
 -13   6   1        0.01        0.35      0.26 o 
 -12   6   1       31.90       31.38      1.02 o 
 -11   6   1       30.53       24.01      0.92 o 
 -10   6   1       10.82        7.04      0.40 o 
  -9   6   1      176.54      169.05      3.83 o 
  -8   6   1     1403.49     1330.51     25.95 o 
  -7   6   1      646.85      596.71     10.76 o 
  -6   6   1       42.71       58.45      1.06 o 
  -5   6   1       69.23       90.72      1.54 o 
  -4   6   1       97.92       97.79      1.49 o 
  -3   6   1      222.52      242.60      3.04 o 
  -2   6   1      298.18      374.10      5.64 o 
  -1   6   1      134.99      139.63      2.93 o 
   0   6   1        1.89        1.06      0.31 o 
   1   6   1        0.13        2.30      0.16 o 
   2   6   1       22.89       27.90      0.62 o 
   3   6   1      304.77      323.68      3.96 o 
   4   6   1     1291.36     1342.59     14.00 o 
   5   6   1      157.24      158.00      2.23 o 
   6   6   1      205.10      204.17      3.45 o 
   7   6   1      518.06      466.60      8.75 o 
   8   6   1       31.46       20.90      0.69 o 
   9   6   1      125.41      107.68      2.89 o 
  10   6   1      133.52      132.20      3.72 o 
  11   6   1      102.42      107.59      2.27 o 
  12   6   1      415.41      420.73      6.23 o 
  13   6   1        1.82        2.09      0.35 o 
  14   6   1       25.15       23.52      0.99 o 
  15   6   1        2.75        3.79      0.54 o 
  16   6   1      338.13      345.11      5.71 o 
  17   6   1       98.89       96.80      2.53 o 
  18   6   1      105.92      106.85      3.29 o 
  19   6   1       45.26       43.11      1.78 o 
  20   6   1        1.07        1.35      0.64 o 
  21   6   1       12.47       10.60      1.19 o 
 -21   7   1      131.55      127.69      3.29 o 
 -20   7   1      107.91      105.93      3.00 o 
 -19   7   1        1.14        0.97      0.59 o 
 -18   7   1        7.87        7.68      1.12 o 
 -17   7   1       18.72       17.44      0.90 o 
 -16   7   1       10.71        9.36      0.71 o 
 -15   7   1        0.12       -0.43      0.43 o 
 -14   7   1      295.84      322.60      5.04 o 
 -13   7   1       70.80       71.87      1.75 o 
 -12   7   1       52.28       61.63      1.66 o 
 -11   7   1      227.31      230.18      4.12 o 
 -10   7   1      649.14      637.67      8.29 o 
  -9   7   1      155.17      169.45      3.89 o 
  -8   7   1       43.41       37.97      1.00 o 
  -7   7   1      626.40      571.93     10.54 o 
  -6   7   1     1518.85     1459.02     21.92 o 
  -5   7   1      205.55      208.56      3.77 o 
  -4   7   1       19.35       21.67      0.55 o 
  -3   7   1      649.13      638.84      8.16 o 
  -2   7   1      169.03      167.29      4.12 o 
  -1   7   1       10.74        6.76      0.45 o 
   0   7   1       85.81       90.55      2.27 o 
   1   7   1      229.69      234.99      5.17 o 
   2   7   1        0.49        0.40      0.10 o 
   3   7   1       85.38       76.08      1.52 o 
   4   7   1       80.74       71.60      1.51 o 
   5   7   1      139.20      130.37      2.49 o 
   6   7   1      126.38      113.37      2.10 o 
   7   7   1      143.17      137.10      2.96 o 
   8   7   1       34.85       29.27      0.86 o 
   9   7   1       93.96      103.53      2.13 o 
  10   7   1       12.26       16.21      0.73 o 
  11   7   1      192.06      194.59      3.29 o 
  12   7   1       43.36       50.03      1.52 o 
  13   7   1        0.75        1.68      0.36 o 
  14   7   1       10.12       10.19      0.64 o 
  15   7   1       86.12      103.27      2.84 o 
  16   7   1        1.76        1.99      0.55 o 
  17   7   1       11.71       11.94      0.90 o 
  18   7   1        1.60        1.85      0.83 o 
  19   7   1       48.19       50.63      1.85 o 
  20   7   1       51.77       57.03      1.92 o 
 -20   8   1      144.75      153.98      3.74 o 
 -19   8   1       83.92       79.64      2.18 o 
 -18   8   1       42.54       42.45      1.94 o 
 -17   8   1      380.78      408.54      7.82 o 
 -16   8   1       17.85       22.00      0.99 o 
 -15   8   1        0.38        0.48      0.47 o 
 -14   8   1      614.37      663.23      8.41 o 
 -13   8   1     1042.70     1129.61     12.21 o 
 -12   8   1      187.51      202.40      3.93 o 
 -11   8   1      297.49      325.58      5.38 o 
 -10   8   1       34.36       42.67      1.06 o 
  -9   8   1       16.98       16.92      0.73 o 
  -8   8   1      184.65      199.36      3.01 o 
  -7   8   1      433.17      401.03      7.64 o 
  -6   8   1      101.89      100.60      1.97 o 
  -5   8   1       46.17       46.08      1.09 o 
  -4   8   1       58.51       53.88      1.50 o 
  -3   8   1      796.77      762.23     17.02 o 
  -2   8   1        3.82        2.28      0.50 o 
  -1   8   1       48.13       39.85      1.66 o 
   0   8   1      231.45      197.11      5.52 o 
   1   8   1      604.72      575.86     15.98 o 
   2   8   1       55.58       45.91      1.89 o 
   3   8   1      720.73      724.14     12.99 o 
   4   8   1      231.61      248.64      4.69 o 
   5   8   1       16.03       16.43      0.48 o 
   6   8   1       86.15       87.02      1.89 o 
   7   8   1        3.61        2.85      0.24 o 
   8   8   1      216.31      231.58      2.79 o 
   9   8   1       60.81       56.94      1.42 o 
  10   8   1      147.55      153.95      3.41 o 
  11   8   1       72.33       89.62      2.27 o 
  12   8   1      108.32      112.02      3.18 o 
  13   8   1        6.24        5.02      0.57 o 
  14   8   1      140.34      159.31      3.27 o 
  15   8   1       12.36       12.84      0.95 o 
  16   8   1        0.13        0.03      0.76 o 
  17   8   1       56.98       61.93      2.16 o 
  18   8   1       44.73       42.31      1.71 o 
  19   8   1       27.32       26.31      1.23 o 
 -19   9   1       24.04       21.95      1.69 o 
 -18   9   1      300.73      288.39      4.08 o 
 -17   9   1        1.04        1.12      0.81 o 
 -16   9   1      341.11      329.00      4.77 o 
 -15   9   1        5.02        3.94      0.54 o 
 -14   9   1       31.61       33.92      1.30 o 
 -13   9   1       74.64       82.51      2.23 o 
 -12   9   1       85.02       90.90      2.51 o 
 -11   9   1      245.85      255.38      3.87 o 
 -10   9   1        0.11        0.02      0.36 o 
  -9   9   1      172.43      185.26      2.93 o 
  -8   9   1        4.33        4.08      0.29 o 
  -7   9   1       30.04       24.01      0.66 o 
  -6   9   1      114.63      113.75      1.40 o 
  -5   9   1       47.75       49.21      1.11 o 
  -4   9   1      191.88      191.17      4.10 o 
  -3   9   1      472.13      464.04     11.64 o 
  -2   9   1       99.71      102.75      3.31 o 
  -1   9   1        4.09        4.20      0.80 o 
   0   9   1       34.72       31.43      1.83 o 
   1   9   1        8.36        5.17      0.78 o 
   2   9   1      334.08      319.54      8.84 o 
   3   9   1      112.13      105.10      3.36 o 
   4   9   1       36.13       49.14      1.28 o 
   5   9   1       27.41       26.41      0.57 o 
   6   9   1        2.76        2.04      0.22 o 
   7   9   1       49.37       51.96      1.14 o 
   8   9   1      175.07      176.63      2.70 o 
   9   9   1      133.98      143.74      2.17 o 
  10   9   1      380.99      403.94      5.60 o 
  11   9   1      108.58      117.17      2.96 o 
  12   9   1      333.82      356.44      5.95 o 
  13   9   1      112.16      123.38      2.65 o 
  14   9   1        3.88        3.18      0.71 o 
  15   9   1       97.03      106.64      2.97 o 
  16   9   1      168.88      175.75      4.15 o 
  17   9   1      251.44      234.29      4.83 o 
  18   9   1       57.90       52.50      3.10 o 
 -18  10   1       21.97       19.79      3.48 o 
 -17  10   1       93.21      100.29      5.21 o 
 -16  10   1       32.49       31.79      2.08 o 
 -15  10   1        7.62        6.04      0.76 o 
 -14  10   1        8.51        7.11      0.74 o 
 -13  10   1        3.61        4.34      0.61 o 
 -12  10   1       19.23       18.63      1.12 o 
 -11  10   1       53.65       54.30      2.11 o 
 -10  10   1        3.50        2.23      0.54 o 
  -9  10   1        2.38        3.15      0.38 o 
  -8  10   1      206.43      227.17      3.29 o 
  -7  10   1       80.57       75.66      1.38 o 
  -6  10   1       15.28       14.48      0.73 o 
  -5  10   1      119.38      127.60      3.67 o 
  -4  10   1       12.90        8.30      0.92 o 
  -3  10   1      178.00      176.52      4.19 o 
  -2  10   1        0.53        1.31      0.80 o 
  -1  10   1        0.00       -0.09      0.78 o 
   0  10   1     1240.74     1310.84     20.71 o 
   1  10   1        5.79        5.86      0.93 o 
   2  10   1       87.09       90.78      3.04 o 
   3  10   1      380.24      378.91      6.88 o 
   4  10   1        0.28        0.36      0.73 o 
   5  10   1        1.52        0.88      0.29 o 
   6  10   1      310.84      321.20      4.32 o 
   7  10   1       13.76       15.08      0.54 o 
   8  10   1      144.35      153.69      2.25 o 
   9  10   1      220.64      235.56      3.74 o 
  10  10   1        3.01        2.37      0.45 o 
  11  10   1       61.70       68.27      2.40 o 
  12  10   1      262.62      284.62      4.38 o 
  13  10   1       11.08        8.32      0.83 o 
  14  10   1        1.06        1.31      0.74 o 
  15  10   1       52.65       51.93      2.54 o 
  16  10   1        6.28        6.64      2.21 o 
  17  10   1      227.33      244.31     11.68 o 
 -17  11   1        0.24        0.93      2.87 o 
 -16  11   1       54.37       55.94      4.48 o 
 -15  11   1      160.07      177.46      6.26 o 
 -14  11   1        2.50        1.25      1.95 o 
 -13  11   1       38.85       39.63      2.82 o 
 -12  11   1      123.89      123.63      3.93 o 
 -11  11   1       28.28       27.07      1.16 o 
 -10  11   1        1.92        1.61      0.62 o 
  -9  11   1       16.53        9.79      0.67 o 
  -8  11   1      139.91      152.84      2.77 o 
  -7  11   1      163.08      157.37      1.89 o 
  -6  11   1        1.50        0.19      1.02 o 
  -5  11   1        4.43        4.19      0.90 o 
  -4  11   1      304.22      277.54      5.49 o 
  -3  11   1        8.37        8.56      1.12 o 
  -2  11   1      333.32      363.43      8.08 o 
  -1  11   1        1.40        0.93      1.11 o 
   0  11   1        6.32        5.69      1.07 o 
   1  11   1      477.87      496.48     10.83 o 
   2  11   1        7.14        7.97      1.25 o 
   3  11   1      119.29      123.76      4.74 o 
   4  11   1        6.63        5.26      0.95 o 
   5  11   1        0.55        1.19      0.90 o 
   6  11   1      131.75      132.69      3.49 o 
   7  11   1       12.66       14.15      0.90 o 
   8  11   1      417.88      429.85      6.90 o 
   9  11   1       33.20       36.22      1.11 o 
  10  11   1      182.72      168.48      3.63 o 
  11  11   1        6.16        6.05      1.23 o 
  12  11   1       13.92       12.54      1.38 o 
  13  11   1       34.22       37.52      3.53 o 
  14  11   1       62.71       55.09      4.70 o 
  15  11   1      133.87      149.49      6.45 o 
  16  11   1        1.30        0.90      2.80 o 
 -15  12   1        0.85        1.28      2.46 o 
 -14  12   1       65.33       65.09      4.72 o 
 -13  12   1        5.28        5.93      2.78 o 
 -12  12   1       64.83       63.17      4.51 o 
 -11  12   1       39.11       38.83      3.29 o 
 -10  12   1       22.53       20.64      2.77 o 
  -9  12   1       13.15       12.33      2.56 o 
  -8  12   1       15.98       14.46      2.20 o 
  -7  12   1        5.08        1.50      1.18 o 
  -6  12   1      274.67      273.03      5.98 o 
  -5  12   1       90.24       87.71      2.58 o 
  -4  12   1       20.21       19.93      1.68 o 
  -3  12   1      243.49      249.21      6.19 o 
  -2  12   1      163.45      178.36      5.56 o 
  -1  12   1        0.03       -0.93      1.37 o 
   0  12   1      335.02      367.06      8.39 o 
   1  12   1      576.56      612.03     10.69 o 
   2  12   1       67.14       65.75      3.03 o 
   3  12   1       54.30       59.21      3.13 o 
   4  12   1        8.07        8.16      1.61 o 
   5  12   1        1.75        3.91      1.56 o 
   6  12   1       28.12       28.28      2.09 o 
   7  12   1       41.39       39.61      4.12 o 
   9  12   1      249.68      225.79     13.52 o 
  10  12   1       37.96       39.68      3.49 o 
  11  12   1       16.75       15.93      3.06 o 
  12  12   1       22.98       25.57      3.13 o 
  13  12   1        0.17        0.17      3.08 o 
  14  12   1       19.48       20.08      3.68 o 
 -13  13   1       14.57       12.25      2.92 o 
 -12  13   1       18.39       16.24      2.70 o 
 -11  13   1        0.25       -0.61      2.27 o 
 -10  13   1        3.12        2.80      2.53 o 
  -9  13   1       10.87       10.60      2.39 o 
  -8  13   1        1.83        2.82      2.20 o 
  -7  13   1        6.26        6.57      2.11 o 
  -6  13   1        1.59        2.14      2.21 o 
  -5  13   1      103.57      104.68      5.24 o 
  -4  13   1       51.33       48.80      2.11 o 
  -3  13   1       19.57       17.97      2.08 o 
  -2  13   1       23.30       22.02      2.14 o 
  -1  13   1       78.93       77.23      3.39 o 
   0  13   1      723.29      791.77     15.14 o 
   1  13   1       17.43       17.14      1.95 o 
   2  13   1      459.00      477.47     10.55 o 
   3  13   1        8.70        5.22      1.83 o 
   4  13   1      346.99      335.02      5.42 o 
   5  13   1      189.89      204.46      8.09 o 
   6  13   1      206.36      223.92      7.53 o 
   7  13   1       56.60       58.92      3.81 o 
   8  13   1       92.19       99.46      5.42 o 
   9  13   1      131.79      135.04      7.87 o 
  10  13   1        9.25       11.26      3.77 o 
  11  13   1       15.51       12.52      2.84 o 
  12  13   1        7.34        6.57      2.94 o 
 -11  14   1       38.80       48.47      3.87 o 
 -10  14   1       42.92       42.71      4.45 o 
  -9  14   1        0.12        0.92      2.44 o 
  -8  14   1      187.89      199.70      5.47 o 
  -7  14   1        1.76        1.92      2.18 o 
  -6  14   1       37.90       37.64      4.00 o 
  -5  14   1       52.12       49.42      4.84 o 
  -4  14   1       28.04       23.96      2.85 o 
  -3  14   1        0.38        1.97      2.09 o 
  -2  14   1       40.68       35.32      4.20 o 
  -1  14   1       26.80       23.70      2.79 o 
   0  14   1        0.05        2.30      2.27 o 
   1  14   1        0.05        0.00      2.01 o 
   2  14   1       30.66       28.52      4.17 o 
   3  14   1       11.50       11.97      3.27 o 
   4  14   1        2.27        1.25      2.87 o 
   5  14   1        0.35       -1.44      2.46 o 
   6  14   1       98.59      100.00      5.02 o 
   7  14   1       26.19       22.47      3.84 o 
   8  14   1      116.97      121.93      6.61 o 
   9  14   1      138.19      154.04      6.54 o 
  10  14   1      123.03      127.74      7.44 o 
  -7  15   1      144.99      169.35      4.36 o 
  -6  15   1       46.14       38.16      4.91 o 
  -5  15   1        8.04        9.88      3.18 o 
  -4  15   1       50.62       49.99      3.15 o 
  -3  15   1        2.10        3.89      2.70 o 
   3  15   1       36.54       35.65      5.74 o 
   4  15   1        5.88        5.26      3.55 o 
   5  15   1        0.38       -0.95      3.60 o 
   6  15   1        0.03       -0.19      4.12 o 
 -23   0   2       14.01       14.74      1.21 o 
 -22   0   2       22.63       23.33      1.45 o 
 -21   0   2       53.32       67.50      2.46 o 
 -20   0   2      251.95      260.28      5.38 o 
 -19   0   2       46.27       42.47      1.44 o 
 -18   0   2       51.24       48.38      1.78 o 
 -17   0   2      557.95      566.94      9.82 o 
 -16   0   2     2424.31     2544.97     25.76 o 
 -15   0   2      502.53      554.74      9.12 o 
 -14   0   2      268.60      258.36      8.18 o 
 -13   0   2      651.59      545.42     14.03 o 
 -12   0   2      168.23      148.28      4.86 o 
 -11   0   2      110.45      113.15      2.77 o 
 -10   0   2       47.10       60.63      1.73 o 
  -9   0   2      831.51      889.67     12.99 o 
  -8   0   2      477.02      521.60      7.84 o 
  -7   0   2       60.53       56.96      1.33 o 
  -6   0   2      117.40      145.49      3.08 o 
  -4   0   2       29.09       13.41      0.43 o 
  -2   0   2      605.19      577.28      8.43 o 
  -1   0   2      161.45      159.00      2.80 o 
   2   0   2      563.17      583.68      8.96 o 
   3   0   2      209.12      174.57      3.53 o 
   5   0   2        2.72        5.45      0.26 o 
   6   0   2      500.47      560.59      9.24 o 
   7   0   2        0.02        0.05      0.09 o 
   8   0   2      496.28      489.97      7.64 o 
   9   0   2       10.67        8.93      0.54 o 
  10   0   2      377.23      323.45      6.54 o 
  11   0   2      633.50      588.75     17.77 o 
  12   0   2      757.39      684.97     20.39 o 
  13   0   2       64.02       70.73      2.86 o 
  14   0   2      160.51      173.03      4.53 o 
  15   0   2       40.38       37.12      1.37 o 
  16   0   2        5.24        4.31      0.57 o 
  17   0   2        6.31        8.01      0.97 o 
  18   0   2       12.17       11.00      0.95 o 
  19   0   2        2.64        1.28      0.74 o 
  20   0   2       60.33       71.75      2.89 o 
  21   0   2        0.00        0.17      0.69 o 
  22   0   2      112.35      127.88      3.45 o 
 -23   1   2      107.83      118.87      2.06 o 
 -22   1   2        4.70        4.77      0.47 o 
 -21   1   2      172.17      207.59      3.91 o 
 -20   1   2        6.91        5.12      0.40 o 
 -19   1   2       67.02       72.43      1.82 o 
 -18   1   2      218.13      236.15      3.69 o 
 -17   1   2        4.24        4.38      0.35 o 
 -16   1   2     1215.61     1267.67     12.94 o 
 -15   1   2      590.81      611.41      6.16 o 
 -14   1   2       90.66       97.32      2.42 o 
 -13   1   2      153.29      146.58      3.39 o 
 -12   1   2        0.84        1.83      0.19 o 
 -11   1   2       48.35       42.76      0.99 o 
 -10   1   2       11.54       17.49      0.48 o 
  -9   1   2      148.58      140.93      2.03 o 
  -8   1   2      611.02      717.09      7.64 o 
  -7   1   2       40.29       45.84      0.86 o 
  -6   1   2      389.47      452.41      5.05 o 
  -5   1   2        4.16        4.65      0.16 o 
  -4   1   2     1265.41     1181.87     15.90 o 
  -1   1   2     1081.78     1006.62     10.67 o 
   0   1   2     2372.35     2161.31     57.00 o 
   2   1   2      943.09      896.08     11.71 o 
   3   1   2        0.23        0.61      0.07 o 
   4   1   2      104.45      119.65      1.69 o 
   5   1   2     1049.59     1057.67     14.55 o 
   6   1   2      122.64      151.53      2.10 o 
   7   1   2      825.93      933.25      9.48 o 
   8   1   2      146.96      171.99      2.28 o 
   9   1   2     1017.23     1010.75     12.68 o 
  10   1   2      107.67       94.17      2.32 o 
  11   1   2       89.30       82.46      2.03 o 
  12   1   2      523.69      475.93     10.07 o 
  13   1   2     1234.79     1190.29     10.99 o 
  14   1   2      139.80      140.89      2.55 o 
  15   1   2      262.54      261.04      4.29 o 
  16   1   2       89.90       85.85      1.85 o 
  17   1   2      208.92      220.18      3.49 o 
  18   1   2       11.08       10.17      0.67 o 
  19   1   2       65.90       74.60      2.13 o 
  20   1   2       22.19       23.32      1.07 o 
  21   1   2        0.88        0.57      0.57 o 
  22   1   2        0.28        0.35      0.86 o 
 -23   2   2        0.06       -0.38      0.42 o 
 -22   2   2        0.73        0.78      0.57 o 
 -21   2   2       87.77       92.58      2.11 o 
 -20   2   2       34.03       36.17      1.33 o 
 -19   2   2       19.80       19.43      0.80 o 
 -18   2   2      111.24      115.55      2.13 o 
 -17   2   2       17.12       21.00      0.74 o 
 -16   2   2       11.10       15.93      0.57 o 
 -15   2   2      217.54      222.74      3.10 o 
 -14   2   2        2.61        5.93      0.29 o 
 -13   2   2       39.63       38.57      1.12 o 
 -12   2   2      604.72      599.38     11.24 o 
 -11   2   2       62.16       56.49      1.45 o 
 -10   2   2      803.45      765.84      9.27 o 
  -9   2   2      156.03      159.37      2.37 o 
  -8   2   2       21.11       17.35      0.42 o 
  -7   2   2       77.61      101.32      1.47 o 
  -6   2   2       96.55       98.42      1.49 o 
  -5   2   2      573.66      651.86      6.84 o 
  -2   2   2     4644.08     3786.26    138.07 o 
  -1   2   2     2635.68     2519.33     69.71 o 
   1   2   2       77.22       68.45      1.11 o 
   3   2   2      620.86      674.60      8.34 o 
   4   2   2      524.00      607.26      7.47 o 
   5   2   2     2977.08     3299.62     49.37 o 
   6   2   2       36.37       38.63      0.76 o 
   7   2   2       12.93       24.20      0.54 o 
   8   2   2      636.65      714.52      7.73 o 
   9   2   2      629.69      602.72      8.09 o 
  10   2   2        2.63        3.60      0.28 o 
  11   2   2      232.12      193.80      4.39 o 
  12   2   2       24.26       24.63      0.86 o 
  13   2   2        2.18        0.90      0.28 o 
  14   2   2      448.38      440.78      5.04 o 
  15   2   2       28.08       26.41      0.88 o 
  16   2   2        0.73        1.42      0.45 o 
  17   2   2        8.60        9.31      0.61 o 
  18   2   2       36.67       36.55      1.21 o 
  19   2   2       95.22      105.76      2.23 o 
  20   2   2      147.67      169.19      3.25 o 
  21   2   2       77.99       92.07      2.37 o 
  22   2   2       57.74       59.00      2.30 o 
 -23   3   2       29.10       27.66      1.30 o 
 -22   3   2        5.73        4.22      0.62 o 
 -21   3   2       39.96       40.04      1.64 o 
 -20   3   2        7.39        6.71      0.64 o 
 -19   3   2       81.29       81.23      1.94 o 
 -18   3   2       43.45       52.33      1.23 o 
 -17   3   2        0.48        1.21      0.24 o 
 -16   3   2      143.57      152.07      2.58 o 
 -15   3   2       14.76       11.24      0.45 o 
 -14   3   2      590.87      585.75      5.07 o 
 -13   3   2      726.05      711.32     12.97 o 
 -12   3   2       27.58       20.05      0.64 o 
 -11   3   2       54.63       56.62      1.45 o 
 -10   3   2      453.83      387.21      6.07 o 
  -9   3   2      894.06      819.08      8.88 o 
  -8   3   2       70.42       55.80      0.92 o 
  -7   3   2      159.09      164.48      2.13 o 
  -6   3   2      380.32      379.10      4.12 o 
  -5   3   2      678.08      712.76      7.73 o 
  -4   3   2     1204.11     1343.76     21.41 o 
  -3   3   2        1.41        0.14      0.07 o 
  -2   3   2     1991.60     1871.84     26.59 o 
  -1   3   2       13.24       10.05      0.26 o 
   0   3   2      523.86      606.67      7.35 o 
   1   3   2      726.62      754.74      9.69 o 
   3   3   2     2109.34     2107.02     27.62 o 
   4   3   2     1599.83     1687.43     23.28 o 
   5   3   2      127.75      127.24      1.72 o 
   6   3   2     1429.59     1573.21     19.25 o 
   7   3   2      166.74      146.68      2.44 o 
   8   3   2      645.27      659.77      7.37 o 
   9   3   2      321.24      350.30      5.42 o 
  10   3   2      618.88      591.36     12.13 o 
  11   3   2       95.07      106.61      2.66 o 
  12   3   2      193.33      178.86      4.01 o 
  13   3   2        3.07        2.35      0.28 o 
  14   3   2      281.77      274.36      4.15 o 
  15   3   2       32.86       30.81      0.97 o 
  16   3   2       70.83       75.68      1.85 o 
  17   3   2       34.67       37.86      1.12 o 
  18   3   2       61.37       57.76      1.82 o 
  19   3   2       43.76       44.23      1.54 o 
  20   3   2       13.43       13.73      0.97 o 
  21   3   2        5.02        5.00      0.78 o 
  22   3   2       38.42       40.22      1.80 o 
 -23   4   2       24.12       24.42      1.44 o 
 -22   4   2        0.03        0.19      0.50 o 
 -21   4   2      156.54      181.32      3.84 o 
 -20   4   2        3.91        3.63      0.48 o 
 -19   4   2        1.33        1.38      0.74 o 
 -18   4   2        4.14        3.11      0.38 o 
 -17   4   2      188.94      185.26      3.06 o 
 -16   4   2       15.65       12.13      0.67 o 
 -15   4   2       53.50       62.05      1.19 o 
 -14   4   2       15.08       12.68      0.45 o 
 -13   4   2      155.81      126.84      2.01 o 
 -12   4   2       72.22       80.00      2.39 o 
 -11   4   2        3.99        3.94      0.28 o 
 -10   4   2      444.43      442.29     10.86 o 
  -9   4   2      974.06      917.77     11.26 o 
  -8   4   2      562.34      576.71      7.70 o 
  -7   4   2     3152.91     2980.69     56.17 o 
  -6   4   2      709.68      707.41      8.74 o 
  -5   4   2     1642.17     1778.94     26.07 o 
  -4   4   2      770.58      828.70     10.10 o 
  -3   4   2      163.03      193.89      2.44 o 
  -2   4   2      301.17      281.78      3.41 o 
  -1   4   2      438.08      499.02      5.42 o 
   0   4   2      994.22     1013.80     13.32 o 
   1   4   2       93.82       99.14      1.56 o 
   2   4   2      773.68      883.86     10.26 o 
   3   4   2      517.81      595.75      6.88 o 
   4   4   2      436.95      507.73      5.74 o 
   5   4   2        8.92        5.50      0.19 o 
   6   4   2     1604.70     1605.36     16.31 o 
   7   4   2        7.37        6.76      0.24 o 
   8   4   2      450.02      434.03      5.17 o 
   9   4   2        4.55        6.88      0.36 o 
  10   4   2        1.76        0.38      0.21 o 
  11   4   2        8.75        6.95      0.42 o 
  12   4   2      151.24      149.06      2.51 o 
  13   4   2       57.23       45.44      1.09 o 
  14   4   2       23.54       24.74      0.80 o 
  15   4   2        0.14        0.59      0.31 o 
  16   4   2       48.85       44.33      1.40 o 
  17   4   2       12.35       11.49      0.69 o 
  18   4   2        0.70        0.59      0.57 o 
  19   4   2        0.08       -0.24      0.54 o 
  20   4   2        2.32        2.27      0.59 o 
  21   4   2       65.28       70.73      2.58 o 
 -22   5   2      120.74      123.34      3.00 o 
 -21   5   2      172.39      193.27      4.10 o 
 -20   5   2        6.67        6.64      0.57 o 
 -19   5   2        4.97        4.46      0.45 o 
 -18   5   2        1.41        2.40      0.42 o 
 -17   5   2       25.87       23.87      0.92 o 
 -16   5   2      132.46      138.62      2.86 o 
 -15   5   2        6.90        7.21      0.45 o 
 -14   5   2       42.75       39.98      1.18 o 
 -13   5   2      133.00      138.02      2.73 o 
 -12   5   2      848.28      870.44     10.90 o 
 -11   5   2     2228.44     2265.31     54.76 o 
 -10   5   2      934.93      886.30     20.10 o 
  -9   5   2      304.12      253.40      4.98 o 
  -8   5   2     4607.39     4545.96    121.07 o 
  -7   5   2       19.49        8.11      0.28 o 
  -6   5   2     3698.00     3812.53    100.93 o 
  -5   5   2      269.70      247.67      3.13 o 
  -4   5   2        4.38        3.36      0.14 o 
  -3   5   2      435.17      461.28      5.04 o 
  -2   5   2      221.62      193.17      2.44 o 
  -1   5   2      252.18      298.40      3.39 o 
   0   5   2      121.18      170.52      2.18 o 
   1   5   2      946.41      965.08     13.93 o 
   2   5   2      174.85      197.94      2.49 o 
   3   5   2      192.19      226.50      2.91 o 
   4   5   2      343.31      356.20      4.14 o 
   5   5   2      169.64      167.84      2.25 o 
   6   5   2       40.87       29.91      0.61 o 
   7   5   2       28.16       30.41      0.59 o 
   8   5   2     1051.36      939.55     15.08 o 
   9   5   2        0.13        0.40      0.14 o 
  10   5   2      158.75      159.02      5.36 o 
  11   5   2       42.62       41.91      1.37 o 
  12   5   2       53.83       63.54      1.76 o 
  13   5   2        1.03        2.75      0.48 o 
  14   5   2        5.50        5.14      0.59 o 
  15   5   2       16.25       18.18      0.85 o 
  16   5   2       17.12       17.87      0.99 o 
  17   5   2        2.62        2.13      0.57 o 
  18   5   2        8.01        8.04      0.88 o 
  19   5   2        0.23        0.40      0.69 o 
  20   5   2       26.69       30.72      1.38 o 
  21   5   2       19.40       20.76      1.49 o 
 -22   6   2       10.99        9.88      0.81 o 
 -21   6   2       16.39       19.34      0.99 o 
 -20   6   2       15.03       15.12      0.90 o 
 -19   6   2        5.64        5.41      0.90 o 
 -18   6   2       39.85       38.87      1.31 o 
 -17   6   2        1.23        1.49      0.36 o 
 -16   6   2       40.80       41.60      1.31 o 
 -15   6   2      135.28      152.10      3.25 o 
 -14   6   2       60.61       66.82      1.69 o 
 -13   6   2       11.48       10.24      0.52 o 
 -12   6   2       82.50       87.65      2.01 o 
 -11   6   2       12.16       15.07      0.61 o 
 -10   6   2       53.12       59.33      1.83 o 
  -9   6   2       54.84       63.69      1.64 o 
  -8   6   2       39.23       44.49      1.33 o 
  -7   6   2     4210.44     4216.31    163.22 o 
  -6   6   2      388.02      385.52      4.53 o 
  -5   6   2       94.01       84.84      1.42 o 
  -4   6   2       68.38       52.69      0.86 o 
  -3   6   2       21.43       25.95      0.54 o 
  -2   6   2       22.19       21.69      0.55 o 
  -1   6   2       46.93       56.48      0.81 o 
   0   6   2        6.31        3.44      0.14 o 
   1   6   2      422.53      453.08      4.97 o 
   2   6   2       80.59       79.05      1.14 o 
   3   6   2      370.28      358.32      4.01 o 
   4   6   2      146.35      135.96      2.01 o 
   5   6   2      249.24      266.53      3.49 o 
   6   6   2       22.51       22.12      0.55 o 
   7   6   2       73.53       48.28      1.00 o 
   8   6   2       32.51       20.74      0.76 o 
   9   6   2      279.83      222.35      6.09 o 
  10   6   2       35.70       28.80      1.09 o 
  11   6   2       26.61       24.93      1.04 o 
  12   6   2        1.69        2.63      0.48 o 
  13   6   2      236.15      278.63      4.62 o 
  14   6   2       12.91       15.67      0.95 o 
  15   6   2      121.83      144.61      3.32 o 
  16   6   2      301.73      305.39      5.94 o 
  17   6   2       74.00       73.36      2.18 o 
  18   6   2       11.34       14.93      0.92 o 
  19   6   2       49.11       52.26      2.04 o 
  20   6   2       74.60       76.49      2.18 o 
 -21   7   2       65.64       74.18      2.27 o 
 -20   7   2       45.85       45.77      1.63 o 
 -19   7   2       44.76       45.58      1.64 o 
 -18   7   2       33.57       34.98      1.44 o 
 -17   7   2       49.24       49.39      1.59 o 
 -16   7   2      113.03      120.82      2.91 o 
 -15   7   2      108.92      115.84      2.63 o 
 -14   7   2      134.43      149.75      2.91 o 
 -13   7   2      334.72      351.84      5.28 o 
 -12   7   2      396.57      425.46      5.56 o 
 -11   7   2      246.76      249.90      4.10 o 
 -10   7   2      364.43      358.29      4.69 o 
  -9   7   2      287.19      261.46      5.33 o 
  -8   7   2      100.68       89.81      2.11 o 
  -7   7   2      171.10      168.77      3.49 o 
  -6   7   2      117.61      108.13      2.10 o 
  -5   7   2       78.80      100.91      1.97 o 
  -4   7   2       99.93      101.04      1.97 o 
  -3   7   2       94.04      112.56      1.66 o 
  -2   7   2      106.39      124.87      2.14 o 
  -1   7   2       51.16       45.16      1.44 o 
   0   7   2       18.29       15.93      0.81 o 
   1   7   2      129.37      124.32      2.32 o 
   2   7   2      195.72      207.21      3.69 o 
   3   7   2       19.35       24.77      0.67 o 
   4   7   2      103.79      108.28      2.11 o 
   5   7   2      163.13      160.44      2.94 o 
   6   7   2       49.31       34.92      0.83 o 
   7   7   2       18.16       13.20      0.42 o 
   8   7   2       23.10       30.84      1.04 o 
   9   7   2       35.21       31.59      1.09 o 
  10   7   2      657.50      659.77      8.44 o 
  11   7   2       42.88       47.95      1.61 o 
  12   7   2        3.15        3.15      0.50 o 
  13   7   2       13.60       14.22      0.92 o 
  14   7   2      161.10      182.35      4.03 o 
  15   7   2      100.51      108.96      2.84 o 
  16   7   2      125.25      128.47      3.24 o 
  17   7   2      123.00      128.64      3.38 o 
  18   7   2      135.93      138.42      2.73 o 
  19   7   2       18.47       15.19      1.28 o 
  20   7   2        4.76        4.26      1.07 o 
 -20   8   2        4.75        4.51      0.73 o 
 -19   8   2       41.30       41.86      1.61 o 
 -18   8   2        0.46        0.92      0.62 o 
 -17   8   2        1.82        2.35      0.57 o 
 -16   8   2       36.58       36.90      1.82 o 
 -15   8   2      178.42      190.40      4.08 o 
 -14   8   2      138.77      148.09      2.94 o 
 -13   8   2      148.38      158.05      3.51 o 
 -12   8   2       40.95       39.40      1.19 o 
 -11   8   2      215.08      219.63      3.87 o 
 -10   8   2      596.31      643.49      6.61 o 
  -9   8   2      591.88      641.06      6.87 o 
  -8   8   2       12.85        9.31      0.40 o 
  -7   8   2      289.95      296.27      5.05 o 
  -6   8   2      308.26      307.50      5.21 o 
  -5   8   2      651.43      650.33     10.10 o 
  -4   8   2      298.79      295.62      5.69 o 
  -3   8   2      173.79      197.46      4.31 o 
  -2   8   2        4.93        5.50      0.64 o 
  -1   8   2      359.78      276.42      8.27 o 
   0   8   2     1354.85     1127.64     24.77 o 
   1   8   2       91.08       82.28      3.48 o 
   2   8   2      473.12      418.79      8.13 o 
   3   8   2      125.75      112.16      2.21 o 
   4   8   2      148.64      150.86      3.01 o 
   5   8   2      286.29      276.09      4.76 o 
   6   8   2      492.95      451.45      4.22 o 
   7   8   2       43.05       44.89      0.88 o 
   8   8   2       31.24       25.05      0.86 o 
   9   8   2       35.59       42.24      1.38 o 
  10   8   2       45.65       43.16      1.59 o 
  11   8   2      143.72      161.96      3.67 o 
  12   8   2       29.53       30.63      1.26 o 
  13   8   2        8.63        9.91      0.67 o 
  14   8   2       31.98       37.71      1.52 o 
  15   8   2        5.79        6.66      0.67 o 
  16   8   2      148.01      162.60      3.32 o 
  17   8   2       13.36       10.46      0.90 o 
  18   8   2        0.12        0.38      0.69 o 
  19   8   2       11.26        9.60      1.50 o 
 -19   9   2       46.98       49.84      2.51 o 
 -18   9   2       11.40       10.17      1.19 o 
 -17   9   2        6.73        6.05      0.64 o 
 -16   9   2       34.77       37.81      1.52 o 
 -15   9   2       40.88       43.49      1.76 o 
 -14   9   2      178.80      190.76      4.83 o 
 -13   9   2        4.83        4.39      0.45 o 
 -12   9   2       14.75       12.70      0.66 o 
 -11   9   2      166.04      172.30      3.34 o 
 -10   9   2       11.76       11.28      0.55 o 
  -9   9   2      196.75      213.87      3.34 o 
  -8   9   2       70.70       68.97      1.38 o 
  -7   9   2       50.97       49.94      0.97 o 
  -6   9   2      506.59      497.00      4.67 o 
  -5   9   2      229.00      243.34      3.46 o 
  -4   9   2       52.12       40.87      1.19 o 
  -3   9   2        2.42        2.91      0.69 o 
  -2   9   2       66.52       67.86      2.59 o 
  -1   9   2       10.16        7.89      0.85 o 
   0   9   2       31.08       34.34      1.90 o 
   1   9   2       11.99       13.72      1.07 o 
   2   9   2       15.86       13.39      0.95 o 
   3   9   2      135.13      135.27      2.65 o 
   4   9   2       10.68        8.70      0.47 o 
   5   9   2      111.01      117.50      1.72 o 
   6   9   2       13.59       13.72      0.45 o 
   7   9   2        0.00        0.42      0.21 o 
   8   9   2      165.44      150.87      2.53 o 
   9   9   2       23.60       29.15      1.04 o 
  10   9   2       47.38       58.59      2.01 o 
  11   9   2       33.98       45.75      1.57 o 
  12   9   2       20.89       21.90      1.09 o 
  13   9   2        0.23        0.10      0.62 o 
  14   9   2       80.02       83.07      2.35 o 
  15   9   2       38.89       39.04      1.57 o 
  16   9   2       50.31       50.68      2.01 o 
  17   9   2        3.40        2.14      1.14 o 
  18   9   2      141.34      133.03      2.86 o 
 -18  10   2      228.27      217.69      9.10 o 
 -17  10   2       11.26       11.43      2.08 o 
 -16  10   2      167.29      153.91      4.90 o 
 -15  10   2       27.86       30.01      1.19 o 
 -14  10   2       26.85       27.05      1.37 o 
 -13  10   2       28.78       28.89      1.31 o 
 -12  10   2      218.09      239.01      4.83 o 
 -11  10   2      106.61      109.04      2.44 o 
 -10  10   2      197.39      213.16      3.41 o 
  -9  10   2      148.56      153.88      1.56 o 
  -8  10   2        0.53        0.59      0.24 o 
  -7  10   2        1.08        0.52      0.17 o 
  -6  10   2        0.66        0.21      0.28 o 
  -5  10   2       77.19       75.35      2.58 o 
  -4  10   2        1.35        2.09      0.80 o 
  -3  10   2      289.80      289.39      5.78 o 
  -2  10   2       49.74       47.08      2.08 o 
  -1  10   2        4.73        3.10      0.95 o 
   0  10   2      524.83      530.42     12.27 o 
   1  10   2      280.76      278.92      7.61 o 
   2  10   2     1705.79     1764.89     25.47 o 
   3  10   2      801.78      826.01     13.20 o 
   4  10   2        6.37        2.66      0.36 o 
   5  10   2       18.18       17.52      0.80 o 
   6  10   2        7.51        5.95      0.42 o 
   7  10   2        3.55        2.99      0.31 o 
   8  10   2        1.98        1.54      0.38 o 
   9  10   2       30.36       31.26      1.26 o 
  10  10   2        2.89        2.01      0.69 o 
  11  10   2       50.14       51.69      2.13 o 
  12  10   2       60.44       62.86      2.14 o 
  13  10   2        7.03        6.64      1.04 o 
  14  10   2        0.24        0.42      0.76 o 
  15  10   2      125.09      117.68      2.82 o 
  16  10   2        0.26        0.10      2.63 o 
  17  10   2      109.38      118.91      7.04 o 
 -17  11   2      141.41      134.59      8.29 o 
 -16  11   2        0.01        1.45      2.08 o 
 -15  11   2       13.63       11.49      2.25 o 
 -14  11   2       94.92       88.58      4.98 o 
 -13  11   2       23.73       23.40      1.26 o 
 -12  11   2        1.67        2.58      0.85 o 
 -11  11   2        5.96        5.43      0.74 o 
 -10  11   2        6.48        4.70      0.64 o 
  -9  11   2        2.23        0.76      0.43 o 
  -8  11   2        0.64        0.40      0.48 o 
  -7  11   2        8.07        7.78      0.59 o 
  -6  11   2       24.85       22.07      1.59 o 
  -5  11   2       14.87       15.46      1.38 o 
  -4  11   2        0.00        0.22      0.90 o 
  -3  11   2      152.82      162.93      5.12 o 
  -2  11   2      130.95      134.20      5.26 o 
  -1  11   2      102.57      111.38      4.19 o 
   0  11   2       10.95       12.66      1.33 o 
   1  11   2      152.46      154.36      4.60 o 
   2  11   2        0.54       -0.07      1.04 o 
   3  11   2      417.42      440.09      9.74 o 
   4  11   2        8.12       10.26      1.18 o 
   5  11   2       25.07       24.04      1.35 o 
   6  11   2       70.89       72.20      1.68 o 
   7  11   2       57.86       56.46      1.28 o 
   8  11   2      246.99      250.73      2.89 o 
   9  11   2        1.93        1.47      0.50 o 
  10  11   2       20.43       15.48      1.09 o 
  11  11   2       52.28       51.34      2.79 o 
  12  11   2        4.58        5.09      2.30 o 
  13  11   2       17.68       15.41      2.73 o 
  14  11   2       21.58       19.67      3.53 o 
  15  11   2       27.30       21.45      4.08 o 
  16  11   2        5.79        5.81      2.92 o 
 -15  12   2       15.76       14.24      2.65 o 
 -14  12   2       12.86       11.57      2.56 o 
 -13  12   2        2.79        2.61      2.35 o 
 -12  12   2        0.07        0.80      2.01 o 
 -11  12   2       10.72       11.36      2.06 o 
 -10  12   2       14.31       11.28      2.06 o 
  -9  12   2       38.29       28.13      3.30 o 
  -8  12   2        1.74        0.74      1.80 o 
  -7  12   2      305.61      308.44      6.26 o 
  -6  12   2        1.80        2.27      1.26 o 
  -5  12   2      307.15      316.34      5.52 o 
  -4  12   2       99.75      107.26      3.60 o 
  -3  12   2       34.42       34.94      2.20 o 
  -2  12   2       41.01       46.08      2.46 o 
  -1  12   2      159.39      169.81      6.21 o 
   0  12   2        0.00       -0.33      1.35 o 
   1  12   2       97.45      101.80      4.00 o 
   2  12   2       33.67       27.57      2.02 o 
   3  12   2      239.93      258.00      6.42 o 
   4  12   2       14.71       13.46      1.47 o 
   5  12   2       47.82       46.46      2.23 o 
   6  12   2       33.00       30.96      1.94 o 
   7  12   2       15.40       14.39      3.49 o 
   8  12   2       67.28       63.52      5.24 o 
   9  12   2       54.96       52.69      6.37 o 
  10  12   2      268.09      280.10     10.99 o 
  11  12   2       18.65       20.71      3.41 o 
  12  12   2       44.60       44.45      4.07 o 
  13  12   2        0.90        4.26      3.39 o 
  14  12   2       50.10       44.73      3.41 o 
 -13  13   2        0.10       -0.90      2.30 o 
 -12  13   2      103.13      111.14      5.15 o 
 -11  13   2      126.17      124.94      6.00 o 
 -10  13   2       17.29       16.93      2.59 o 
  -9  13   2       71.67       68.15      4.17 o 
  -8  13   2      147.55      155.23      4.15 o 
  -7  13   2        0.01        1.31      2.08 o 
  -6  13   2       12.92       14.58      2.28 o 
  -5  13   2      214.70      213.19      6.54 o 
  -4  13   2        2.31        2.53      1.47 o 
  -3  13   2        0.52        1.16      1.45 o 
  -2  13   2       65.34       75.23      3.01 o 
  -1  13   2       48.50       51.55      2.65 o 
   0  13   2       56.52       58.93      3.15 o 
   1  13   2      256.05      284.26      8.53 o 
   2  13   2        3.55        3.27      1.64 o 
   3  13   2      133.76      134.68      5.19 o 
   4  13   2        0.04       -0.97      1.94 o 
   5  13   2       17.17       18.96      2.66 o 
   6  13   2        2.21        4.90      2.32 o 
   7  13   2        1.09        1.25      2.66 o 
   8  13   2        2.65        2.58      2.61 o 
   9  13   2       15.80       16.93      3.39 o 
  10  13   2        0.89        1.16      4.34 o 
  11  13   2      192.74      197.59      5.53 o 
  12  13   2        9.99        7.97      4.10 o 
 -11  14   2        6.66        6.14      3.62 o 
 -10  14   2      433.85      420.04      6.14 o 
  -9  14   2       56.53       54.68      4.57 o 
  -8  14   2       10.26        8.91      2.66 o 
  -7  14   2      122.95      116.57      6.23 o 
  -6  14   2      180.22      185.54      5.98 o 
  -5  14   2       22.40       22.76      3.29 o 
  -4  14   2       89.90       99.50      4.24 o 
  -3  14   2        0.39       -0.74      2.30 o 
  -2  14   2       30.18       29.98      2.46 o 
  -1  14   2      118.05      110.50      4.25 o 
   0  14   2       19.46       18.08      2.16 o 
   1  14   2       14.31       12.64      2.47 o 
   2  14   2       30.00       28.16      4.22 o 
   3  14   2      161.12      170.23      8.50 o 
   4  14   2        0.06       -0.28      2.96 o 
   5  14   2      101.93       93.79      6.90 o 
   6  14   2        4.53        5.74      3.17 o 
   7  14   2        0.07       -1.02      3.01 o 
   8  14   2       45.32       49.63      3.68 o 
   9  14   2       15.52       13.04      3.41 o 
  -7  15   2       69.40       70.04      5.24 o 
  -6  15   2      181.95      191.58      6.32 o 
  -5  15   2       89.92       88.01      4.95 o 
  -4  15   2       19.45       15.69      3.08 o 
  -3  15   2        1.74        1.85      2.84 o 
   3  15   2       44.36       42.66      4.84 o 
   4  15   2       54.06       59.76      4.70 o 
   5  15   2       24.64       21.12      4.17 o 
   6  15   2       14.85       15.74      3.91 o 
 -24   1   3       15.50       12.56      1.26 o 
 -23   1   3       64.42       74.07      1.34 o 
 -22   1   3        7.43        7.01      0.50 o 
 -21   1   3       16.81       18.70      0.81 o 
 -20   1   3      154.01      158.17      2.72 o 
 -19   1   3       29.14       30.62      0.90 o 
 -18   1   3        5.18        5.79      0.42 o 
 -17   1   3       47.59       50.04      1.19 o 
 -16   1   3      399.82      414.85      5.29 o 
 -15   1   3        1.53        1.59      0.22 o 
 -14   1   3      201.05      182.33      4.15 o 
 -13   1   3      498.98      487.02     10.07 o 
 -12   1   3        7.88       12.75      0.48 o 
 -11   1   3        2.93        2.96      0.22 o 
 -10   1   3      127.82      109.58      1.99 o 
  -9   1   3       24.45       21.05      0.47 o 
  -8   1   3      326.48      351.34      4.39 o 
  -7   1   3      474.26      480.74      5.60 o 
  -6   1   3      502.23      569.44      6.50 o 
  -5   1   3      477.22      510.15      6.25 o 
  -4   1   3        4.71        4.46      0.21 o 
  -3   1   3      401.51      455.05      5.35 o 
  -2   1   3      797.66      850.01     10.16 o 
  -1   1   3     2373.13     2410.03     39.11 o 
   0   1   3      182.90      213.01      3.06 o 
   1   1   3     1724.90     1649.76     19.96 o 
   2   1   3     1625.14     1824.19     24.06 o 
   3   1   3     1723.75     1672.07     22.23 o 
   4   1   3      808.61      933.39     11.02 o 
   5   1   3      664.95      723.72      7.56 o 
   6   1   3       11.56       12.68      0.33 o 
   7   1   3      353.28      357.31      4.25 o 
   8   1   3      257.86      214.41      4.08 o 
   9   1   3       95.00       93.32      1.82 o 
  10   1   3     1020.91      931.64     17.28 o 
  11   1   3     1490.35     1465.69     26.72 o 
  12   1   3      128.40      126.90      3.08 o 
  13   1   3     1334.66     1317.76     14.48 o 
  14   1   3        7.24        6.63      0.47 o 
  15   1   3        0.11        0.57      0.36 o 
  16   1   3       12.78       13.22      0.78 o 
  17   1   3      148.12      158.98      2.84 o 
  18   1   3       82.52       87.65      2.25 o 
  19   1   3      150.07      173.15      3.00 o 
  20   1   3       34.66       37.28      1.78 o 
  21   1   3       96.17      106.64      2.75 o 
  22   1   3       63.91       72.03      3.13 o 
 -23   2   3        0.46        0.50      0.40 o 
 -22   2   3       65.82       69.10      2.13 o 
 -21   2   3       23.29       23.92      1.04 o 
 -20   2   3      149.71      146.58      2.79 o 
 -19   2   3      112.73      123.34      2.59 o 
 -18   2   3        4.91        5.64      0.42 o 
 -17   2   3      132.39      142.98      2.51 o 
 -16   2   3       66.25       62.50      1.35 o 
 -15   2   3        7.72        9.81      0.40 o 
 -14   2   3      148.94      157.61      2.28 o 
 -13   2   3       54.62       62.01      1.57 o 
 -12   2   3      232.90      241.46      5.24 o 
 -11   2   3      397.32      372.37      7.51 o 
 -10   2   3       58.76       50.51      1.12 o 
  -9   2   3       11.00        7.04      0.24 o 
  -8   2   3        4.87        7.16      0.26 o 
  -7   2   3      699.61      759.16      7.96 o 
  -6   2   3      185.12      203.28      2.89 o 
  -5   2   3     2113.76     2319.90     33.80 o 
  -4   2   3     3853.54     3586.54     66.51 o 
  -3   2   3       45.76       53.95      1.00 o 
  -2   2   3       17.11       20.07      0.52 o 
  -1   2   3     5762.45     5044.34    181.18 o 
   0   2   3     1813.31     1806.68     29.27 o 
   1   2   3      548.56      611.34      7.06 o 
   2   2   3     3806.93     3999.89    150.59 o 
   3   2   3     6962.65     6130.21    230.25 o 
   4   2   3     1475.07     1518.98     19.13 o 
   5   2   3     1725.94     1898.91     21.76 o 
   6   2   3      616.46      745.43      8.06 o 
   7   2   3       11.51       10.29      0.28 o 
   8   2   3       55.18       65.44      1.49 o 
   9   2   3      127.45      144.78      2.89 o 
  10   2   3     1441.92     1363.22     24.98 o 
  11   2   3      161.68      153.01      3.62 o 
  12   2   3       83.03       87.49      2.32 o 
  13   2   3      158.39      144.99      2.68 o 
  14   2   3        2.22        4.20      0.38 o 
  15   2   3       40.05       39.98      1.35 o 
  16   2   3       59.91       68.00      1.87 o 
  17   2   3       21.33       20.12      0.95 o 
  18   2   3       31.54       32.31      1.28 o 
  19   2   3      214.29      243.54      4.05 o 
  20   2   3       26.18       26.81      1.50 o 
  21   2   3        1.44        2.32      0.76 o 
  22   2   3       61.20       67.06      2.63 o 
 -23   3   3      112.26      122.02      3.32 o 
 -22   3   3        0.01       -0.26      0.52 o 
 -21   3   3       45.59       48.88      1.68 o 
 -20   3   3        0.00        0.14      0.36 o 
 -19   3   3       24.08       23.85      0.85 o 
 -18   3   3       48.59       47.36      1.26 o 
 -17   3   3       16.08       17.90      0.74 o 
 -16   3   3       73.06       81.45      1.49 o 
 -15   3   3      143.54      137.97      2.30 o 
 -14   3   3      341.02      333.85      4.64 o 
 -13   3   3      943.68      901.21     16.40 o 
 -12   3   3      203.15      221.43      4.53 o 
 -11   3   3      637.63      647.37     11.92 o 
 -10   3   3      261.36      236.38      3.72 o 
  -9   3   3      415.71      386.19      4.70 o 
  -8   3   3        0.04        0.12      0.09 o 
  -7   3   3      280.03      321.65      4.03 o 
  -6   3   3      186.73      217.66      2.93 o 
  -5   3   3     6446.31     6917.40    253.10 o 
  -4   3   3     1082.63     1298.27     17.23 o 
  -3   3   3       27.95       55.92      1.11 o 
  -2   3   3     1221.68     1278.70     16.49 o 
  -1   3   3     1016.75     1125.81     15.21 o 
   0   3   3       31.26       28.85      0.66 o 
   1   3   3        4.25        6.21      0.22 o 
   2   3   3     2251.04     2449.90     35.50 o 
   3   3   3     4461.09     4756.42    117.24 o 
   4   3   3       51.42       66.22      1.19 o 
   5   3   3      261.08      286.73      3.80 o 
   6   3   3       31.18       42.43      0.80 o 
   7   3   3       11.66        6.04      0.22 o 
   8   3   3      404.14      402.80      6.36 o 
   9   3   3      369.60      360.25      7.15 o 
  10   3   3       29.12       24.11      0.83 o 
  11   3   3      897.94      825.95     15.70 o 
  12   3   3      153.65      149.24      2.72 o 
  13   3   3      158.31      134.83      2.59 o 
  14   3   3       63.18       55.58      1.30 o 
  15   3   3       59.32       64.54      1.59 o 
  16   3   3        4.74        5.74      0.57 o 
  17   3   3       55.58       59.92      1.82 o 
  18   3   3       33.28       32.24      1.40 o 
  19   3   3       36.77       36.08      1.66 o 
  20   3   3        0.15       -0.31      0.59 o 
  21   3   3       77.42       83.94      2.70 o 
 -23   4   3       58.90       60.92      1.95 o 
 -22   4   3       34.67       36.93      1.30 o 
 -21   4   3        0.17        0.57      0.55 o 
 -20   4   3      195.97      187.11      2.73 o 
 -19   4   3      189.05      179.12      3.56 o 
 -18   4   3       33.77       36.86      1.19 o 
 -17   4   3        0.70        0.71      0.26 o 
 -16   4   3       11.66       15.93      0.62 o 
 -15   4   3       72.16       81.87      1.73 o 
 -14   4   3      147.90      158.62      2.25 o 
 -13   4   3      540.84      556.35      6.12 o 
 -12   4   3      100.27       91.04      2.44 o 
 -11   4   3        1.99        1.49      0.16 o 
 -10   4   3      657.65      602.21     12.04 o 
  -9   4   3      257.11      217.71      3.06 o 
  -8   4   3        0.33        2.13      0.12 o 
  -7   4   3      329.95      326.41      4.28 o 
  -6   4   3      305.27      350.48      4.25 o 
  -5   4   3      810.99      914.08      9.51 o 
  -4   4   3      402.44      449.74      5.33 o 
  -3   4   3     1781.17     1862.67     22.48 o 
  -2   4   3      217.67      264.87      3.34 o 
  -1   4   3      196.66      203.18      2.86 o 
   0   4   3       56.69       97.01      1.59 o 
   1   4   3       61.20       37.92      0.76 o 
   2   4   3      419.34      471.56      5.64 o 
   3   4   3      103.21      148.76      2.14 o 
   4   4   3      258.06      263.14      3.38 o 
   5   4   3       90.87       96.35      1.40 o 
   6   4   3      447.14      440.74      5.50 o 
   7   4   3       71.58       64.78      1.19 o 
   8   4   3        0.47        2.77      0.24 o 
   9   4   3        2.82        0.35      0.22 o 
  10   4   3      513.86      455.83      9.64 o 
  11   4   3       94.40       97.56      2.72 o 
  12   4   3       31.60       32.35      1.00 o 
  13   4   3        0.78        0.74      0.29 o 
  14   4   3       73.37       81.37      1.96 o 
  15   4   3       35.90       38.80      1.18 o 
  16   4   3        0.34        0.61      0.43 o 
  17   4   3      110.40      119.29      2.28 o 
  18   4   3      100.42      100.73      3.15 o 
  19   4   3        2.05        2.46      0.66 o 
  20   4   3        8.46       10.05      1.02 o 
  21   4   3        0.42        0.38      0.69 o 
 -22   5   3       26.15       25.58      1.19 o 
 -21   5   3       28.28       28.49      1.11 o 
 -20   5   3       59.45       57.08      1.94 o 
 -19   5   3        0.90        0.99      0.35 o 
 -18   5   3        1.90        1.59      0.31 o 
 -17   5   3        7.27        7.25      0.55 o 
 -16   5   3       78.36       71.30      1.69 o 
 -15   5   3       37.41       42.22      1.25 o 
 -14   5   3       17.42       15.20      0.62 o 
 -13   5   3      473.00      484.23      6.77 o 
 -12   5   3      279.88      288.24      4.29 o 
 -11   5   3      460.36      399.89     12.63 o 
 -10   5   3      552.97      511.89     13.42 o 
  -9   5   3       82.58       67.65      1.57 o 
  -8   5   3      339.59      331.81      6.92 o 
  -7   5   3      111.34      134.04      1.99 o 
  -6   5   3       79.01       56.86      1.00 o 
  -5   5   3     2110.92     2277.54     32.02 o 
  -4   5   3       65.23       94.74      1.35 o 
  -3   5   3      212.27      240.84      3.15 o 
  -2   5   3      176.78      196.12      2.68 o 
  -1   5   3     2237.69     2295.73     33.85 o 
   0   5   3      733.30      751.76      7.99 o 
   1   5   3      307.14      315.06      3.94 o 
   2   5   3      980.11     1038.56     10.79 o 
   3   5   3      125.98      150.20      2.17 o 
   4   5   3       75.95       82.98      1.38 o 
   5   5   3       24.20       27.61      0.57 o 
   6   5   3       21.06       21.29      0.52 o 
   7   5   3      146.65      184.39      3.38 o 
   8   5   3       26.80       33.56      1.06 o 
   9   5   3        0.21        2.27      0.26 o 
  10   5   3      350.45      364.67      7.23 o 
  11   5   3        1.08        2.59      0.31 o 
  12   5   3       59.61       53.74      1.31 o 
  13   5   3       54.68       54.14      1.30 o 
  14   5   3        7.62        6.49      0.55 o 
  15   5   3        0.04        0.21      0.47 o 
  16   5   3       11.07       10.12      0.80 o 
  17   5   3      370.56      376.07      6.25 o 
  18   5   3       20.03       19.06      1.09 o 
  19   5   3       31.54       32.92      1.64 o 
  20   5   3        0.48        0.59      0.66 o 
  21   5   3        0.92        0.76      0.80 o 
 -22   6   3       15.56       14.58      0.81 o 
 -21   6   3       12.61       12.13      0.85 o 
 -20   6   3      104.29       91.17      2.20 o 
 -19   6   3        2.19        2.28      0.40 o 
 -18   6   3        1.03        1.25      0.35 o 
 -17   6   3      134.41      129.42      2.97 o 
 -16   6   3        0.01       -0.14      0.31 o 
 -15   6   3        9.06        6.90      0.45 o 
 -14   6   3        7.61        8.25      0.47 o 
 -13   6   3       13.59       16.36      0.61 o 
 -12   6   3      393.16      382.21      5.17 o 
 -11   6   3      472.05      456.25      6.14 o 
 -10   6   3      312.67      272.86      7.16 o 
  -9   6   3     1700.28     1579.30     27.52 o 
  -8   6   3       26.76       32.02      0.86 o 
  -7   6   3      901.80      788.95     11.80 o 
  -6   6   3        7.91        8.58      0.29 o 
  -5   6   3     1310.60     1317.16     14.32 o 
  -4   6   3        2.56        2.18      0.12 o 
  -3   6   3     2088.41     2044.05     24.77 o 
  -2   6   3       17.47       14.13      0.42 o 
  -1   6   3       22.35       22.40      0.52 o 
   0   6   3       10.30        6.80      0.24 o 
   1   6   3        5.23        2.80      0.14 o 
   2   6   3      531.73      571.75      6.14 o 
   3   6   3      262.58      255.23      3.72 o 
   4   6   3       72.12      106.02      1.78 o 
   5   6   3       71.61       86.11      1.72 o 
   6   6   3      298.60      245.04      4.28 o 
   7   6   3      210.66      197.25      3.51 o 
   8   6   3       67.66       90.31      1.94 o 
   9   6   3      180.89      181.18      3.96 o 
  10   6   3      134.98      120.96      2.94 o 
  11   6   3       36.87       45.72      1.47 o 
  12   6   3        5.55        6.43      0.61 o 
  13   6   3       12.97       12.66      0.80 o 
  14   6   3       66.75       76.02      1.94 o 
  15   6   3       16.00       14.74      0.80 o 
  16   6   3      171.78      161.83      4.19 o 
  17   6   3       61.15       64.43      2.37 o 
  18   6   3       48.65       46.20      1.94 o 
  19   6   3      218.07      241.50      3.31 o 
  20   6   3        3.16        1.61      0.86 o 
 -21   7   3       37.18       37.43      1.30 o 
 -20   7   3       14.25       18.72      1.00 o 
 -19   7   3        2.09        1.71      0.59 o 
 -18   7   3       21.96       20.91      0.99 o 
 -17   7   3       15.68       14.82      0.76 o 
 -16   7   3       18.38       17.23      0.78 o 
 -15   7   3        0.61        0.97      0.33 o 
 -14   7   3       40.71       44.65      1.38 o 
 -13   7   3        5.04        8.37      0.52 o 
 -12   7   3      618.57      673.04      7.54 o 
 -11   7   3       38.81       41.65      1.12 o 
 -10   7   3      337.78      325.92      4.86 o 
  -9   7   3      450.92      431.43      8.30 o 
  -8   7   3       99.06       85.28      2.01 o 
  -7   7   3     1116.41     1143.26     17.74 o 
  -6   7   3       16.90       18.58      0.54 o 
  -5   7   3      550.93      516.88      8.39 o 
  -4   7   3        0.96        0.67      0.10 o 
  -3   7   3        0.88        0.31      0.07 o 
  -2   7   3       42.49       43.68      0.97 o 
  -1   7   3      912.61      858.71     12.96 o 
   0   7   3       68.08       53.48      1.11 o 
   1   7   3       36.31       39.91      0.88 o 
   2   7   3      362.75      330.73      5.64 o 
   3   7   3        5.06        4.31      0.19 o 
   4   7   3      296.28      324.51      5.38 o 
   5   7   3      160.56      115.41      2.18 o 
   6   7   3       45.25       31.83      0.80 o 
   7   7   3       20.15       25.96      0.74 o 
   8   7   3        2.06        0.38      0.17 o 
   9   7   3      466.74      432.50      6.19 o 
  10   7   3      190.29      192.56      3.94 o 
  11   7   3      315.85      326.84      5.76 o 
  12   7   3       55.09       58.38      1.82 o 
  13   7   3      426.66      460.10      7.19 o 
  14   7   3       87.26       90.00      2.41 o 
  15   7   3       33.87       38.52      1.94 o 
  16   7   3      132.72      144.23      3.39 o 
  17   7   3      208.69      210.39      4.28 o 
  18   7   3        8.66        6.90      1.02 o 
  19   7   3       30.82       27.17      1.57 o 
 -20   8   3        0.00        0.59      0.55 o 
 -19   8   3       32.66       29.25      1.49 o 
 -18   8   3      181.40      169.21      2.72 o 
 -17   8   3       27.43       29.06      1.16 o 
 -16   8   3        7.63        8.22      0.54 o 
 -15   8   3       11.26       12.68      0.69 o 
 -14   8   3       56.83       60.92      1.66 o 
 -13   8   3       81.40       89.58      2.04 o 
 -12   8   3      934.60      982.04     12.68 o 
 -11   8   3      215.97      243.76      3.87 o 
 -10   8   3        0.88        0.73      0.19 o 
  -9   8   3        3.05        0.88      0.17 o 
  -8   8   3       15.96       15.34      0.48 o 
  -7   8   3       31.81       25.60      0.59 o 
  -6   8   3     1122.48     1100.03     16.67 o 
  -5   8   3        0.37        0.36      0.12 o 
  -4   8   3      532.68      569.39      8.82 o 
  -3   8   3      237.53      222.15      4.95 o 
  -2   8   3       42.57       38.56      1.09 o 
  -1   8   3      243.06      206.76      8.05 o 
   0   8   3       17.83       11.31      1.02 o 
   1   8   3       43.70       30.05      0.95 o 
   2   8   3      312.28      335.37      6.11 o 
   3   8   3      278.81      242.15      4.29 o 
   4   8   3       40.45       40.39      0.97 o 
   5   8   3       67.57       62.32      1.44 o 
   6   8   3      204.07      208.84      2.39 o 
   7   8   3      100.90       86.59      1.23 o 
   8   8   3        5.46        6.49      0.38 o 
   9   8   3        0.40        0.19      0.40 o 
  10   8   3       41.19       44.94      1.64 o 
  11   8   3      123.46      128.78      3.22 o 
  12   8   3      119.36      122.68      3.22 o 
  13   8   3       46.93       56.62      2.13 o 
  14   8   3        0.15        0.19      0.59 o 
  15   8   3       73.77       83.20      2.14 o 
  16   8   3        2.93        4.26      0.80 o 
  17   8   3        0.57        0.40      0.90 o 
  18   8   3       27.72       24.15      1.57 o 
  19   8   3       31.32       23.42      2.40 o 
 -19   9   3        0.03       -0.43      0.80 o 
 -18   9   3        7.91        6.59      0.80 o 
 -17   9   3        4.03        3.96      0.57 o 
 -16   9   3       13.23       11.87      0.95 o 
 -15   9   3        2.18        2.44      0.42 o 
 -14   9   3      149.19      144.18      3.51 o 
 -13   9   3       58.67       62.65      1.80 o 
 -12   9   3        2.56        2.44      0.36 o 
 -11   9   3        0.00        0.21      0.26 o 
 -10   9   3        2.13        1.80      0.26 o 
  -9   9   3       11.76       13.15      0.55 o 
  -8   9   3       18.03       20.15      0.54 o 
  -7   9   3        0.16        0.14      0.17 o 
  -6   9   3        0.67        1.14      0.16 o 
  -5   9   3      273.79      261.89      2.55 o 
  -4   9   3       10.76        8.41      0.47 o 
  -3   9   3      200.20      192.56      5.19 o 
  -2   9   3      175.50      166.46      4.46 o 
  -1   9   3     1280.22     1233.67     17.68 o 
   0   9   3      339.56      342.18      8.23 o 
   1   9   3      263.94      255.68      6.64 o 
   2   9   3      718.49      678.82      9.69 o 
   3   9   3       15.78       14.70      0.62 o 
   4   9   3      126.74      123.73      2.06 o 
   5   9   3      228.72      250.30      2.84 o 
   6   9   3      191.51      201.24      1.92 o 
   7   9   3       79.53       78.19      1.52 o 
   8   9   3      132.16      145.29      3.03 o 
   9   9   3       92.56       85.56      2.39 o 
  10   9   3       54.88       55.82      1.94 o 
  11   9   3        1.59        2.06      0.59 o 
  12   9   3       25.58       27.92      1.49 o 
  13   9   3       30.40       30.96      1.49 o 
  14   9   3       35.62       38.95      1.73 o 
  15   9   3        0.36        0.35      0.90 o 
  16   9   3        6.75        5.59      1.11 o 
  17   9   3       80.84       79.79      2.49 o 
  18   9   3       22.10       17.33      6.09 o 
 -18  10   3       18.38       20.17      2.37 o 
 -17  10   3       30.74       31.31      3.13 o 
 -16  10   3       45.95       43.12      1.68 o 
 -15  10   3       21.13       19.49      1.06 o 
 -14  10   3       26.66       25.98      1.18 o 
 -13  10   3      204.35      214.39      3.98 o 
 -12  10   3      347.12      363.34      5.98 o 
 -11  10   3        1.03        1.59      0.36 o 
 -10  10   3        6.21        6.04      0.48 o 
  -9  10   3      231.05      238.50      3.00 o 
  -8  10   3      178.51      183.92      2.72 o 
  -7  10   3       12.23        9.17      0.42 o 
  -6  10   3       41.71       45.01      1.28 o 
  -5  10   3       17.58       16.97      0.52 o 
  -4  10   3       75.08       73.60      2.75 o 
  -3  10   3      162.97      160.38      4.76 o 
  -2  10   3       13.18       12.49      1.23 o 
  -1  10   3       36.77       39.08      1.94 o 
   0  10   3        0.74        1.18      0.93 o 
   1  10   3      415.33      410.80      7.98 o 
   2  10   3       97.58       99.50      3.58 o 
   3  10   3      169.60      158.64      3.70 o 
   4  10   3       18.18       18.04      0.47 o 
   5  10   3       82.55       73.67      1.14 o 
   6  10   3        0.05        0.14      0.21 o 
   7  10   3        5.47        4.86      0.38 o 
   8  10   3      156.69      174.09      1.94 o 
   9  10   3       81.26       89.44      2.30 o 
  10  10   3       86.20       97.10      2.75 o 
  11  10   3        3.13        4.36      0.90 o 
  12  10   3      188.09      214.36      3.42 o 
  13  10   3       40.94       41.95      1.85 o 
  14  10   3        5.08        6.19      1.50 o 
  15  10   3       13.97       15.00      4.19 o 
  16  10   3       25.54       27.02      3.77 o 
 -17  11   3       19.49       21.41      2.37 o 
 -16  11   3       25.01       18.98      2.20 o 
 -15  11   3      247.39      237.73      8.88 o 
 -14  11   3      109.23      111.01      4.70 o 
 -13  11   3        2.22        3.25      0.74 o 
 -12  11   3        4.10        4.50      0.76 o 
 -11  11   3        6.80        6.40      0.61 o 
 -10  11   3       20.14       19.53      0.92 o 
  -9  11   3       17.51       15.93      0.78 o 
  -8  11   3      111.39      113.82      1.75 o 
  -7  11   3      166.06      167.53      1.66 o 
  -6  11   3      237.70      265.94      4.57 o 
  -5  11   3      138.14      146.39      3.56 o 
  -4  11   3       35.09       30.88      2.51 o 
  -3  11   3       32.00       33.75      1.76 o 
  -2  11   3      225.77      258.50      7.08 o 
  -1  11   3       33.62       35.25      1.92 o 
   0  11   3      163.07      157.41      5.04 o 
   1  11   3      318.29      325.25      8.92 o 
   2  11   3       54.46       60.77      2.91 o 
   3  11   3       45.91       47.66      2.84 o 
   4  11   3      110.76      115.72      3.69 o 
   5  11   3      595.97      590.63      6.57 o 
   6  11   3       32.32       30.46      1.12 o 
   7  11   3      346.94      355.85      2.73 o 
   8  11   3      312.37      312.73      4.12 o 
   9  11   3      142.89      132.29      2.08 o 
  10  11   3      385.23      414.50      6.52 o 
  11  11   3      608.06      649.05     12.11 o 
  12  11   3       22.58       22.21      3.06 o 
  13  11   3      352.21      357.48     15.72 o 
  14  11   3       10.12        9.39      3.96 o 
  15  11   3        9.58        7.35      3.77 o 
 -15  12   3      129.19      115.62      7.56 o 
 -14  12   3      431.05      448.33     12.09 o 
 -13  12   3        3.41        3.68      2.16 o 
 -12  12   3        0.74        2.30      1.82 o 
 -11  12   3        9.32       10.48      2.18 o 
 -10  12   3       80.13       67.58      6.75 o 
  -9  12   3      139.93      122.69      5.56 o 
  -8  12   3        4.42        4.27      2.01 o 
  -7  12   3        0.01        1.66      1.30 o 
  -6  12   3        2.66        3.11      1.47 o 
  -5  12   3       22.68       20.45      2.04 o 
  -4  12   3        2.41        3.41      1.38 o 
  -3  12   3       38.29       41.10      2.25 o 
  -2  12   3       16.60       14.03      1.87 o 
  -1  12   3       10.18       10.22      1.61 o 
   0  12   3        4.80        4.38      1.40 o 
   1  12   3       66.50       69.46      3.20 o 
   2  12   3        3.79        4.69      1.50 o 
   3  12   3       21.73       21.17      1.87 o 
   4  12   3       39.12       39.40      2.39 o 
   5  12   3      329.00      313.66      6.63 o 
   6  12   3        4.52        3.67      1.47 o 
   7  12   3        2.30        1.92      2.61 o 
   8  12   3        8.10        8.27      2.46 o 
   9  12   3        4.80        4.77      3.68 o 
  10  12   3       11.89       12.84      3.10 o 
  11  12   3        3.94        5.10      2.44 o 
  12  12   3       68.04       71.77      6.87 o 
  13  12   3       16.11       11.87      3.74 o 
 -13  13   3      121.66      100.73      7.87 o 
 -12  13   3        0.03        1.80      1.85 o 
 -11  13   3        0.21       -0.31      1.94 o 
 -10  13   3        0.22        0.78      2.51 o 
  -9  13   3       57.87       53.40      3.68 o 
  -8  13   3      110.19      116.86      5.95 o 
  -7  13   3      148.99      145.58      8.02 o 
  -6  13   3       14.36       16.64      2.46 o 
  -5  13   3        4.19        5.50      2.21 o 
  -4  13   3       40.33       41.58      2.82 o 
  -3  13   3        1.49        1.95      1.75 o 
  -2  13   3       22.79       22.66      2.33 o 
  -1  13   3        3.67        2.75      1.44 o 
   0  13   3        2.22        2.46      1.56 o 
   1  13   3       82.42       77.86      4.00 o 
   2  13   3        1.67        1.85      1.64 o 
   3  13   3       57.36       59.18      3.10 o 
   4  13   3      161.83      159.86      5.94 o 
   5  13   3      246.35      275.29     20.19 o 
   6  13   3        8.05       11.02      3.10 o 
   7  13   3        1.38        0.36      2.98 o 
   8  13   3        9.70       14.17      3.46 o 
   9  13   3       50.95       69.33      5.26 o 
  10  13   3       23.12       25.57      4.53 o 
  11  13   3       31.06       33.49      4.19 o 
 -11  14   3       13.11       15.27      2.89 o 
 -10  14   3       52.87       52.17      3.30 o 
  -9  14   3        8.87        9.29      2.42 o 
  -8  14   3       22.42       20.53      3.37 o 
  -7  14   3       11.60        7.30      2.13 o 
  -6  14   3       41.27       36.22      2.87 o 
  -5  14   3       27.69       18.85      3.29 o 
  -4  14   3        0.97        1.76      2.34 o 
  -3  14   3       83.53       79.79      3.04 o 
  -2  14   3        2.05        1.63      2.23 o 
  -1  14   3        7.23        4.86      2.08 o 
   0  14   3        3.99        3.55      1.94 o 
   1  14   3       38.11       31.91      3.55 o 
   2  14   3       28.73       31.64      5.05 o 
   3  14   3        9.39        6.35      4.45 o 
   4  14   3       24.54       24.20      4.86 o 
   5  14   3       36.94       40.94      4.17 o 
   6  14   3        3.39        0.69      2.94 o 
   7  14   3      122.78      135.44      5.11 o 
   8  14   3       70.60       77.51      5.45 o 
   9  14   3       74.41       81.45      5.90 o 
  -7  15   3        2.12       -0.21      3.11 o 
  -6  15   3       25.07       21.90      3.32 o 
  -5  15   3       28.93       24.75      3.53 o 
  -4  15   3      226.70      212.90      3.60 o 
  -3  15   3      207.08      170.02     16.95 o 
   3  15   3       34.28       33.18      6.57 o 
   4  15   3       42.34       46.36      4.79 o 
   5  15   3       48.55       56.25      5.21 o 
 -24   0   4       27.46       27.52      1.87 o 
 -23   0   4      118.89      112.83      3.03 o 
 -22   0   4        1.54        2.34      0.50 o 
 -21   0   4        0.15        0.03      0.61 o 
 -20   0   4      262.68      285.99      6.23 o 
 -19   0   4      998.77     1046.15     12.28 o 
 -18   0   4        1.95        2.39      0.54 o 
 -17   0   4      690.04      689.16      9.62 o 
 -16   0   4      250.65      263.93      5.50 o 
 -15   0   4       73.46       89.29      2.42 o 
 -14   0   4     1671.97     1854.15     50.54 o 
 -13   0   4      447.60      395.41     10.93 o 
 -12   0   4      690.65      552.51     15.12 o 
 -11   0   4      474.66      419.26      8.27 o 
 -10   0   4       87.80      102.09      2.80 o 
  -9   0   4       26.98       22.59      0.73 o 
  -8   0   4     2699.71     2854.87     68.27 o 
  -7   0   4     1679.34     1850.36     31.98 o 
  -6   0   4      346.57      359.43      6.50 o 
  -5   0   4     1112.68     1150.41     16.14 o 
  -4   0   4      330.48      365.64      6.88 o 
  -3   0   4      744.70      748.72     12.35 o 
  -2   0   4     1975.34     1848.87     33.75 o 
  -1   0   4      316.22      336.13      6.50 o 
   0   0   4     3503.31     3414.35     87.20 o 
   1   0   4       64.15       86.66      2.30 o 
   2   0   4     3261.52     3283.25     65.20 o 
   3   0   4      521.83      499.22      8.67 o 
   4   0   4      140.12      146.29      3.45 o 
   5   0   4     1398.17     1530.35     22.95 o 
   6   0   4       11.74        7.56      0.38 o 
   7   0   4        2.17        0.55      0.19 o 
   8   0   4      325.98      276.12      6.00 o 
   9   0   4       61.36       51.53      2.01 o 
  10   0   4      203.42      175.86      6.66 o 
  11   0   4      186.08      183.05      6.85 o 
  12   0   4      302.62      275.43      6.36 o 
  13   0   4      767.40      740.73     14.96 o 
  14   0   4      616.53      622.23     13.41 o 
  15   0   4       82.90       84.24      3.17 o 
  16   0   4       47.99       43.90      2.23 o 
  17   0   4       47.85       50.65      1.95 o 
  18   0   4       48.43       42.79      2.27 o 
  19   0   4        4.98        4.79      1.30 o 
  20   0   4       28.99       29.27      2.13 o 
  21   0   4        9.31       10.31      1.23 o 
 -24   1   4        3.35        2.78      0.73 o 
 -23   1   4      131.50      130.91      2.89 o 
 -22   1   4       32.84       33.49      1.09 o 
 -21   1   4       82.05       84.64      1.76 o 
 -20   1   4       10.07       10.19      0.48 o 
 -19   1   4        0.54        0.45      0.26 o 
 -18   1   4      531.37      538.98      7.96 o 
 -17   1   4      248.16      264.66      3.76 o 
 -16   1   4      149.09      164.97      2.66 o 
 -15   1   4     2616.22     2547.30     16.12 o 
 -14   1   4       15.22       21.80      0.85 o 
 -13   1   4        2.37       -0.09      0.24 o 
 -12   1   4       69.34       82.58      2.04 o 
 -11   1   4       82.99       82.65      2.01 o 
 -10   1   4        4.73        7.30      0.35 o 
  -9   1   4       65.16       70.83      1.28 o 
  -8   1   4     2047.29     2232.49     28.63 o 
  -7   1   4       37.57       53.05      1.06 o 
  -6   1   4       20.13       26.73      0.62 o 
  -5   1   4     1791.14     1901.11     24.74 o 
  -4   1   4      188.40      210.13      3.06 o 
  -3   1   4       54.63       48.59      1.02 o 
  -2   1   4     1685.15     1707.20     21.57 o 
  -1   1   4     3740.94     3557.11     62.89 o 
   0   1   4      381.67      403.18      5.24 o 
   1   1   4      587.24      596.33      7.16 o 
   2   1   4      603.21      670.25      7.61 o 
   3   1   4     1035.81     1122.49     12.49 o 
   4   1   4     2250.52     2412.76     31.15 o 
   5   1   4     2011.86     2201.36     35.13 o 
   6   1   4      196.58      260.35      3.34 o 
   7   1   4      257.10      318.88      4.17 o 
   8   1   4       20.18       16.74      0.64 o 
   9   1   4      166.65      157.29      4.05 o 
  10   1   4      325.77      319.39      6.54 o 
  11   1   4      731.46      760.86     15.00 o 
  12   1   4        4.99        3.67      0.38 o 
  13   1   4        3.65        2.42      0.47 o 
  14   1   4       16.74       13.96      0.78 o 
  15   1   4       10.83       12.84      0.74 o 
  16   1   4        3.08        2.99      0.47 o 
  17   1   4       43.07       41.41      1.61 o 
  18   1   4        0.85        0.17      0.61 o 
  19   1   4        0.62        0.85      0.66 o 
  20   1   4       66.05       73.46      2.55 o 
  21   1   4      290.67      334.54      6.19 o 
 -24   2   4        3.57        2.89      0.55 o 
 -23   2   4       39.39       40.29      1.47 o 
 -22   2   4      211.29      210.20      3.49 o 
 -21   2   4       40.19       42.52      1.12 o 
 -20   2   4      187.52      181.81      2.84 o 
 -19   2   4       18.16       24.44      0.90 o 
 -18   2   4        7.68        7.33      0.43 o 
 -17   2   4       26.08       35.77      0.97 o 
 -16   2   4      173.10      185.02      2.91 o 
 -15   2   4       73.02       68.02      1.40 o 
 -14   2   4      273.37      250.02      3.48 o 
 -13   2   4       14.42       11.04      0.43 o 
 -12   2   4      987.21      901.42     16.62 o 
 -11   2   4        3.46        6.28      0.29 o 
 -10   2   4      285.25      284.53      4.29 o 
  -9   2   4       10.89       20.13      0.48 o 
  -8   2   4       43.35       43.92      0.99 o 
  -7   2   4      168.97      197.18      2.97 o 
  -6   2   4      118.07      137.97      2.30 o 
  -5   2   4     2058.34     2331.79     29.17 o 
  -4   2   4     3881.11     3816.39     72.43 o 
  -3   2   4     3453.03     3665.95     59.78 o 
  -2   2   4      232.36      232.29      3.42 o 
  -1   2   4      109.04      101.26      1.76 o 
   0   2   4     2070.04     2222.50     30.32 o 
   1   2   4      884.38      911.92     10.74 o 
   2   2   4      781.61      762.90      8.51 o 
   3   2   4     1329.82     1460.78     18.78 o 
   4   2   4      263.82      284.95      3.79 o 
   5   2   4      601.14      622.63      7.22 o 
   6   2   4     1895.94     2138.26     25.57 o 
   7   2   4        6.75        3.25      0.17 o 
   8   2   4      385.31      388.80      6.25 o 
   9   2   4       24.12       25.38      0.95 o 
  10   2   4       14.37       15.41      0.61 o 
  11   2   4        0.13        0.83      0.31 o 
  12   2   4      137.16      133.80      2.59 o 
  13   2   4       31.14       42.50      1.33 o 
  14   2   4       71.03       76.63      1.90 o 
  15   2   4      372.27      380.29      5.56 o 
  16   2   4       17.26       21.14      0.88 o 
  17   2   4        9.41       10.98      0.80 o 
  18   2   4        3.15        3.81      0.78 o 
  19   2   4       19.70       22.23      1.25 o 
  20   2   4       20.24       22.85      1.31 o 
  21   2   4      377.29      440.19      6.68 o 
 -23   3   4       21.86       20.81      1.11 o 
 -22   3   4      170.31      172.95      3.62 o 
 -21   3   4        4.03        4.20      0.42 o 
 -20   3   4      288.39      272.89      3.49 o 
 -19   3   4       49.88       45.01      1.19 o 
 -18   3   4       16.26       16.10      0.64 o 
 -17   3   4      134.50      137.05      2.17 o 
 -16   3   4        2.08        3.34      0.29 o 
 -15   3   4      177.38      173.37      2.62 o 
 -14   3   4      142.82      143.66      2.42 o 
 -13   3   4      320.73      291.45      6.09 o 
 -12   3   4      765.48      769.15     14.10 o 
 -11   3   4      164.51      140.01      3.06 o 
 -10   3   4      195.27      192.59      3.32 o 
  -9   3   4      181.00      196.16      3.03 o 
  -8   3   4      254.19      267.05      3.96 o 
  -7   3   4      281.31      287.25      3.74 o 
  -6   3   4     2344.16     2603.10     38.47 o 
  -5   3   4       24.18       23.63      0.57 o 
  -4   3   4      600.69      658.55      7.44 o 
  -3   3   4     1236.62     1331.89     16.85 o 
  -2   3   4      114.64       93.30      1.66 o 
  -1   3   4     3368.90     3590.81     52.47 o 
   0   3   4      317.62      325.58      4.24 o 
   1   3   4      396.25      468.89      5.67 o 
   2   3   4      179.37      210.29      3.01 o 
   4   3   4       36.40       49.44      0.99 o 
   5   3   4       97.52       95.95      1.59 o 
   6   3   4        7.80        8.44      0.29 o 
   7   3   4       29.25       36.48      0.97 o 
   8   3   4        1.12        0.09      0.26 o 
   9   3   4        4.04        9.70      0.50 o 
  10   3   4       45.73       59.42      1.87 o 
  11   3   4       51.72       57.77      1.78 o 
  12   3   4      417.43      410.84      5.80 o 
  13   3   4       88.46       93.37      2.08 o 
  14   3   4       34.59       34.53      1.18 o 
  15   3   4       51.42       56.29      1.52 o 
  16   3   4       19.89       17.70      0.92 o 
  17   3   4      236.98      243.92      5.87 o 
  18   3   4       94.13       93.41      2.72 o 
  19   3   4       20.30       22.64      1.38 o 
  20   3   4       16.60       20.51      1.28 o 
  21   3   4        7.80        8.70      1.09 o 
 -23   4   4       77.67       74.11      2.10 o 
 -22   4   4      194.40      189.69      4.07 o 
 -21   4   4       44.94       40.87      1.40 o 
 -20   4   4       89.47       79.23      1.87 o 
 -19   4   4        1.88        1.45      0.29 o 
 -18   4   4       49.53       55.27      1.18 o 
 -17   4   4       17.63       16.87      0.61 o 
 -16   4   4      233.11      251.82      3.22 o 
 -15   4   4      142.65      139.70      2.59 o 
 -14   4   4       10.74       10.22      0.43 o 
 -13   4   4       12.73        8.89      0.36 o 
 -12   4   4      451.93      415.67      8.30 o 
 -11   4   4       56.56       45.89      1.26 o 
 -10   4   4       29.65       34.94      1.00 o 
  -9   4   4      200.20      173.53      2.37 o 
  -8   4   4      440.63      415.30      5.15 o 
  -7   4   4      332.17      288.86      3.83 o 
  -6   4   4       42.21       42.52      0.90 o 
  -5   4   4      803.25      869.73      9.79 o 
  -4   4   4      304.51      310.20      3.94 o 
  -3   4   4     2840.25     2795.79     36.22 o 
  -2   4   4      616.19      650.58      7.77 o 
  -1   4   4      307.59      351.76      4.55 o 
   0   4   4       30.41       36.24      0.81 o 
   1   4   4     1157.83     1205.90     13.68 o 
   2   4   4       74.69       91.57      1.56 o 
   3   4   4      132.71      142.24      2.21 o 
   4   4   4      766.70      882.86      9.64 o 
   5   4   4       47.05       52.24      1.11 o 
   6   4   4       42.79       33.38      0.73 o 
   7   4   4      797.70      761.81     13.44 o 
   8   4   4        2.11        5.71      0.42 o 
   9   4   4        0.28        0.09      0.28 o 
  10   4   4       66.66       74.33      2.17 o 
  11   4   4        9.66        6.87      0.47 o 
  12   4   4        5.14        7.75      0.50 o 
  13   4   4        0.95        0.62      0.36 o 
  14   4   4      206.84      234.40      3.69 o 
  15   4   4        1.22        0.19      0.50 o 
  16   4   4      207.75      208.39      3.77 o 
  17   4   4       72.77       64.66      2.20 o 
  18   4   4        0.02        0.09      0.74 o 
  19   4   4       16.68       18.47      1.26 o 
  20   4   4      106.38      119.60      1.94 o 
  21   4   4        2.77        1.75      0.81 o 
 -23   5   4       44.53       39.68      1.52 o 
 -22   5   4      205.58      183.81      4.00 o 
 -21   5   4        2.78        3.18      0.40 o 
 -20   5   4       10.85       10.38      0.64 o 
 -19   5   4        0.18        0.52      0.36 o 
 -18   5   4        2.73        3.06      0.33 o 
 -17   5   4        4.39        3.75      0.40 o 
 -16   5   4       14.71       15.90      0.61 o 
 -15   5   4      112.14      120.33      2.51 o 
 -14   5   4       28.37       29.04      0.85 o 
 -13   5   4       77.33       86.47      1.92 o 
 -12   5   4       12.88        9.36      0.47 o 
 -11   5   4     1181.04     1151.79     28.30 o 
 -10   5   4     1367.86     1310.89     29.80 o 
  -9   5   4     2673.10     2395.98     49.47 o 
  -8   5   4     1309.95     1198.43     18.22 o 
  -7   5   4      246.74      252.67      3.56 o 
  -6   5   4     1807.93     1779.19     18.58 o 
  -5   5   4      307.17      315.76      3.91 o 
  -4   5   4       15.17       11.75      0.38 o 
  -3   5   4       12.25       15.12      0.40 o 
  -2   5   4       15.88       19.91      0.52 o 
  -1   5   4       86.33       83.13      1.51 o 
   0   5   4       21.82       18.87      0.47 o 
   1   5   4      617.94      771.53      8.47 o 
   2   5   4     1209.49     1250.78     13.37 o 
   3   5   4       13.51       14.82      0.42 o 
   4   5   4        3.31        1.14      0.14 o 
   5   5   4       61.95       64.87      1.21 o 
   6   5   4      156.96      199.29      3.87 o 
   7   5   4       60.78       72.72      1.85 o 
   8   5   4        6.94        2.94      0.33 o 
   9   5   4      527.63      464.70      9.91 o 
  10   5   4      536.36      499.20      6.02 o 
  11   5   4       11.82       12.26      0.66 o 
  12   5   4      394.00      447.96      5.59 o 
  13   5   4       55.02       58.43      1.87 o 
  14   5   4       87.79       92.87      2.30 o 
  15   5   4      108.13      119.13      2.66 o 
  16   5   4        6.11        6.57      0.73 o 
  17   5   4      612.57      634.24     10.88 o 
  18   5   4        5.09        6.37      0.90 o 
  19   5   4        9.75       11.64      1.06 o 
  20   5   4       19.57       17.94      1.61 o 
 -22   6   4      290.44      280.26      3.22 o 
 -21   6   4       12.78       12.20      0.71 o 
 -20   6   4        3.64        3.63      0.48 o 
 -19   6   4        1.01        1.11      0.38 o 
 -18   6   4       15.48       14.93      0.76 o 
 -17   6   4       28.22       28.70      0.92 o 
 -16   6   4       59.24       59.73      1.37 o 
 -15   6   4       60.11       65.56      1.71 o 
 -14   6   4       69.81       81.25      1.89 o 
 -13   6   4        0.04        0.54      0.22 o 
 -12   6   4      235.72      244.38      4.76 o 
 -11   6   4        6.52        4.51      0.31 o 
 -10   6   4      123.93      118.74      3.58 o 
  -9   6   4      123.13      109.96      2.82 o 
  -8   6   4      297.93      305.93      5.04 o 
  -7   6   4      486.45      470.60      7.70 o 
  -6   6   4      267.51      284.57      4.88 o 
  -5   6   4        1.14        0.26      0.12 o 
  -4   6   4      281.60      273.04      3.76 o 
  -3   6   4      608.30      621.49      7.04 o 
  -2   6   4      625.70      662.28      7.32 o 
  -1   6   4       28.63       25.31      0.59 o 
   0   6   4      542.47      497.49      5.81 o 
   1   6   4       14.44       11.52      0.36 o 
   2   6   4      229.57      204.80      3.06 o 
   3   6   4      132.98      127.49      2.04 o 
   4   6   4      792.96      786.15     12.27 o 
   5   6   4       37.96       47.66      1.07 o 
   6   6   4        2.12        4.62      0.28 o 
   7   6   4      640.36      613.97     10.43 o 
   8   6   4      101.25       64.45      1.71 o 
   9   6   4        1.59        4.83      0.38 o 
  10   6   4      105.41      152.20      2.14 o 
  11   6   4      113.50      146.98      2.30 o 
  12   6   4      116.70      113.51      1.31 o 
  13   6   4      726.00      812.88     10.72 o 
  14   6   4        6.18        7.46      0.73 o 
  15   6   4      114.33      130.08      3.51 o 
  16   6   4      483.85      521.06      6.64 o 
  17   6   4       16.18       13.67      1.19 o 
  18   6   4       19.63       18.35      1.26 o 
  19   6   4        2.04        1.83      0.69 o 
  20   6   4       10.22        9.55      1.35 o 
 -21   7   4        1.60        1.50      0.55 o 
 -20   7   4       11.24       13.16      0.92 o 
 -19   7   4        1.57        1.66      0.45 o 
 -18   7   4       15.49       15.48      0.80 o 
 -17   7   4      216.87      183.79      5.59 o 
 -16   7   4      153.64      161.79      3.41 o 
 -15   7   4       31.46       37.61      1.33 o 
 -14   7   4      132.47      148.66      3.03 o 
 -13   7   4       88.89       93.35      2.21 o 
 -12   7   4      125.38      125.42      2.44 o 
 -11   7   4      942.85      972.97      9.79 o 
 -10   7   4       42.80       39.56      1.09 o 
  -9   7   4       45.85       58.33      1.64 o 
  -8   7   4      438.39      453.49      7.42 o 
  -7   7   4      448.54      428.66      7.30 o 
  -6   7   4       20.56       18.16      0.55 o 
  -5   7   4       11.76       16.40      0.52 o 
  -4   7   4      225.74      213.08      3.87 o 
  -3   7   4      979.43      953.44     14.80 o 
  -2   7   4      665.22      669.04     10.61 o 
  -1   7   4      790.01      779.65     11.92 o 
   0   7   4        0.01        0.76      0.10 o 
   1   7   4       16.10       23.82      0.76 o 
   2   7   4        5.94        4.08      0.21 o 
   3   7   4       57.72       60.77      1.35 o 
   4   7   4      468.28      464.22      7.77 o 
   5   7   4      378.52      362.63      6.09 o 
   6   7   4      138.74      167.13      3.08 o 
   7   7   4       40.92       30.05      0.78 o 
   8   7   4      353.02      351.87      3.15 o 
   9   7   4        0.12        0.48      0.33 o 
  10   7   4       72.70       76.46      2.27 o 
  11   7   4      310.41      322.19      5.15 o 
  12   7   4       43.84       54.47      1.80 o 
  13   7   4       14.40       13.51      0.95 o 
  14   7   4        0.70        0.31      0.57 o 
  15   7   4       77.56       82.18      2.39 o 
  16   7   4       21.59       20.65      1.30 o 
  17   7   4       22.02       24.48      1.50 o 
  18   7   4        4.21        5.07      1.11 o 
  19   7   4      110.78      109.87      2.23 o 
 -20   8   4      280.79      271.44      3.08 o 
 -19   8   4       29.27       28.39      1.21 o 
 -18   8   4       10.60       10.17      0.66 o 
 -17   8   4       35.04       34.42      1.11 o 
 -16   8   4       73.64       69.28      1.75 o 
 -15   8   4      107.57      119.65      2.79 o 
 -14   8   4      450.21      520.28      8.25 o 
 -13   8   4      163.32      181.19      3.42 o 
 -12   8   4       17.39       14.11      0.61 o 
 -11   8   4      130.40      124.87      2.37 o 
 -10   8   4      245.84      249.50      3.46 o 
  -9   8   4      153.76      169.80      2.79 o 
  -8   8   4      163.87      197.78      2.46 o 
  -7   8   4       18.60       18.13      0.54 o 
  -6   8   4      266.83      270.52      4.73 o 
  -5   8   4     1052.12     1087.56     16.22 o 
  -4   8   4      160.07      160.97      3.00 o 
  -3   8   4       56.32       52.62      1.30 o 
  -2   8   4       10.29       10.95      0.38 o 
  -1   8   4       63.35       66.28      1.54 o 
   0   8   4       36.76       35.10      0.90 o 
   1   8   4      759.74      723.91     11.16 o 
   2   8   4       70.91       76.53      1.66 o 
   3   8   4        0.00        0.40      0.10 o 
   4   8   4      116.10      103.40      2.10 o 
   5   8   4      365.32      352.03      3.58 o 
   6   8   4       32.74       29.98      0.74 o 
   7   8   4       16.50       14.08      0.59 o 
   8   8   4        0.00       -0.03      0.40 o 
   9   8   4       13.51       13.37      0.99 o 
  10   8   4      104.34      114.53      2.93 o 
  11   8   4       77.68       86.68      2.62 o 
  12   8   4        0.89        0.24      0.61 o 
  13   8   4       15.96       17.80      1.18 o 
  14   8   4       11.54       11.94      1.02 o 
  15   8   4        1.37        1.82      0.67 o 
  16   8   4       99.54      104.43      2.94 o 
  17   8   4       94.47       83.60      3.69 o 
  18   8   4        2.34        2.14      1.23 o 
 -19   9   4       27.45       26.21      1.49 o 
 -18   9   4      109.99       99.43      2.73 o 
 -17   9   4        7.32        5.83      0.67 o 
 -16   9   4       40.50       39.59      0.90 o 
 -15   9   4        0.23        0.55      0.38 o 
 -14   9   4        5.74        6.73      0.48 o 
 -13   9   4       49.69       51.39      1.52 o 
 -12   9   4      289.12      323.14      5.28 o 
 -11   9   4      112.97      122.52      2.51 o 
 -10   9   4        0.27        0.10      0.26 o 
  -9   9   4      138.82      153.69      2.51 o 
  -8   9   4        2.48        2.30      0.22 o 
  -7   9   4       15.35       16.29      0.43 o 
  -6   9   4       16.97       19.53      0.59 o 
  -5   9   4        8.52        8.87      0.35 o 
  -4   9   4        2.28        3.41      0.28 o 
  -3   9   4      358.49      365.05      5.95 o 
  -2   9   4        2.70        1.31      0.22 o 
  -1   9   4      363.29      361.71      8.74 o 
   0   9   4      630.75      588.33     12.82 o 
   1   9   4       95.40       81.59      1.89 o 
   2   9   4       34.22       26.83      0.88 o 
   3   9   4       14.87       15.72      0.57 o 
   4   9   4       81.62       87.82      1.56 o 
   5   9   4       49.60       46.29      1.02 o 
   6   9   4       99.39      102.35      1.63 o 
   7   9   4      271.92      272.18      2.91 o 
   8   9   4        0.03        0.26      0.36 o 
   9   9   4        0.93       -0.33      0.67 o 
  10   9   4        0.07        0.00      0.69 o 
  11   9   4        2.47        2.99      0.66 o 
  12   9   4        0.35        0.61      0.66 o 
  13   9   4       53.67       54.25      1.97 o 
  14   9   4        1.53        2.06      0.73 o 
  15   9   4       53.28       51.32      1.80 o 
  16   9   4        0.03       -0.21      1.09 o 
  17   9   4       75.49       64.00      2.92 o 
 -18  10   4      225.39      226.74      4.48 o 
 -17  10   4       32.32       31.59      3.03 o 
 -16  10   4       38.05       40.43      1.56 o 
 -15  10   4       25.54       29.80      1.14 o 
 -14  10   4      510.75      502.83      7.25 o 
 -13  10   4      156.31      163.63      3.49 o 
 -12  10   4        6.85        6.61      0.52 o 
 -11  10   4       16.46       18.66      0.76 o 
 -10  10   4      371.83      394.63      4.90 o 
  -9  10   4       95.51       95.71      1.37 o 
  -8  10   4        8.35        8.84      0.38 o 
  -7  10   4       19.24       23.20      0.80 o 
  -6  10   4        0.74        0.40      0.12 o 
  -5  10   4      110.20      109.13      1.66 o 
  -4  10   4      114.76      122.17      4.15 o 
  -3  10   4      228.26      224.98      6.80 o 
  -2  10   4        8.83        9.51      1.38 o 
  -1  10   4        0.90        0.85      1.16 o 
   0  10   4       61.97       58.19      2.59 o 
   1  10   4       32.32       25.91      1.94 o 
   2  10   4       35.24       32.19      1.83 o 
   3  10   4       53.13       48.35      1.31 o 
   4  10   4        8.76        5.90      0.38 o 
   5  10   4        8.40        8.10      0.43 o 
   6  10   4       98.18      104.17      1.66 o 
   7  10   4      108.13      119.57      1.89 o 
   8  10   4       29.49       31.93      1.19 o 
   9  10   4        6.17        4.72      0.71 o 
  10  10   4       67.09       77.93      2.79 o 
  11  10   4      419.44      456.07      8.29 o 
  12  10   4        1.64        1.87      0.93 o 
  13  10   4       65.44       69.78      2.17 o 
  14  10   4       44.37       45.99      2.65 o 
  15  10   4       61.48       72.15      6.28 o 
  16  10   4       84.66       91.02      6.05 o 
 -17  11   4       53.43       49.54      3.86 o 
 -16  11   4        2.84        3.20      2.21 o 
 -15  11   4       79.09       85.45      4.91 o 
 -14  11   4      123.49      126.14      6.25 o 
 -13  11   4      131.01      128.39      4.53 o 
 -12  11   4       76.72       79.83      4.60 o 
 -11  11   4       76.00       69.04      1.97 o 
 -10  11   4       75.73       72.43      2.13 o 
  -9  11   4        6.22        5.14      0.59 o 
  -8  11   4        5.44        4.76      0.54 o 
  -7  11   4       56.32       55.56      1.02 o 
  -6  11   4        9.27        7.99      1.25 o 
  -5  11   4        2.46        2.73      0.93 o 
  -4  11   4        1.14        0.73      1.09 o 
  -3  11   4        1.54        0.90      1.09 o 
  -2  11   4       37.09       33.16      1.94 o 
  -1  11   4      184.29      184.36      5.15 o 
   0  11   4        8.27        7.78      1.30 o 
   1  11   4      144.90      144.25      5.14 o 
   2  11   4       33.69       40.10      1.94 o 
   3  11   4      186.99      190.66      5.60 o 
   4  11   4        6.58        2.92      0.45 o 
   5  11   4      180.13      179.64      3.15 o 
   6  11   4       50.59       54.26      1.28 o 
   7  11   4      227.84      215.81      2.17 o 
   8  11   4      289.99      294.48      4.21 o 
   9  11   4       27.61       25.00      1.16 o 
  10  11   4        5.17        3.53      1.50 o 
  11  11   4        6.15        6.76      2.46 o 
  12  11   4       49.46       48.28      4.48 o 
  13  11   4       47.34       51.69      4.62 o 
  14  11   4       17.11       16.71      4.53 o 
  15  11   4      107.66      103.72      5.88 o 
 -15  12   4       50.72       38.47      3.23 o 
 -14  12   4        6.65        7.84      2.23 o 
 -13  12   4       49.27       45.44      4.17 o 
 -12  12   4       36.21       34.39      2.65 o 
 -11  12   4        0.11        0.61      2.04 o 
 -10  12   4       19.65       19.04      5.02 o 
  -9  12   4       13.25       11.16      2.32 o 
  -8  12   4       53.08       55.85      3.72 o 
  -7  12   4       51.89       46.31      2.33 o 
  -6  12   4       31.43       32.00      2.25 o 
  -5  12   4       41.29       44.45      2.70 o 
  -4  12   4        1.37        2.51      1.54 o 
  -3  12   4       10.26       11.75      1.64 o 
  -2  12   4        5.10        5.88      1.38 o 
  -1  12   4      157.44      164.83      5.85 o 
   0  12   4       41.62       42.12      2.85 o 
   1  12   4       48.08       50.39      3.32 o 
   2  12   4        0.08       -0.10      1.21 o 
   3  12   4      216.34      237.21      6.77 o 
   4  12   4       76.14       79.90      3.55 o 
   5  12   4       74.45       64.26      3.01 o 
   6  12   4      141.18      135.03      4.74 o 
   7  12   4        1.69        3.48      2.85 o 
   8  12   4       39.20       38.09      4.07 o 
   9  12   4      137.97      155.73     15.10 o 
  10  12   4      164.71      168.15      6.95 o 
  11  12   4       90.62       95.44      6.07 o 
  12  12   4      142.90      152.88      7.64 o 
  13  12   4        3.76        0.05      3.49 o 
 -12  13   4       14.95       13.89      2.49 o 
 -11  13   4        8.94        9.29      2.35 o 
 -10  13   4       36.03       32.74      3.23 o 
  -9  13   4       14.91       12.68      2.44 o 
  -8  13   4      113.42      107.69      5.33 o 
  -7  13   4       17.42       17.38      2.61 o 
  -6  13   4      197.09      196.45      6.36 o 
  -5  13   4        2.96        1.59      1.85 o 
  -4  13   4        1.39        2.54      2.11 o 
  -3  13   4        0.18       -0.22      1.89 o 
  -2  13   4        1.11        0.03      1.68 o 
  -1  13   4       16.67       16.52      1.99 o 
   0  13   4       23.97       23.92      2.25 o 
   1  13   4        0.08       -0.67      1.40 o 
   2  13   4        3.05        1.25      1.45 o 
   3  13   4        8.20        9.17      1.90 o 
   4  13   4      142.35      147.22      7.60 o 
   5  13   4       75.91       72.27      6.59 o 
   6  13   4       52.23       59.83      5.78 o 
   7  13   4       14.41       15.48      3.60 o 
   8  13   4       16.31       18.15      3.48 o 
   9  13   4        0.01        4.10      3.29 o 
  10  13   4       51.96       55.66      5.15 o 
  11  13   4        0.01       -0.10      3.46 o 
 -11  14   4       18.81       19.56      2.89 o 
 -10  14   4       15.94       17.63      3.30 o 
  -7  14   4       12.93       10.29      2.59 o 
  -6  14   4       12.97       11.75      2.33 o 
  -5  14   4       48.75       46.06      3.75 o 
  -3  14   4        9.78       11.62      2.59 o 
  -2  14   4       85.66       76.37      2.10 o 
  -1  14   4       29.18       23.96      2.18 o 
   0  14   4       12.78       13.23      4.12 o 
   1  14   4        0.82        3.10      3.23 o 
   2  14   4       95.61       88.79      8.08 o 
   3  14   4       14.55       16.31      4.01 o 
   4  14   4       71.05       69.05      6.90 o 
   5  14   4       58.16       64.50      4.86 o 
   6  14   4       17.50       20.26      3.87 o 
   7  14   4       41.82       52.00      4.34 o 
   8  14   4       81.00       93.96      5.49 o 
  -7  15   4       17.39       17.00      3.04 o 
  -6  15   4      128.41      113.46      5.56 o 
  -5  15   4       32.70       26.54      3.11 o 
  -4  15   4      147.02      123.92      5.53 o 
   3  15   4       37.37       32.90      7.49 o 
   4  15   4        8.62        7.32      4.20 o 
 -24   1   5       39.47       34.99      2.02 o 
 -23   1   5       51.53       51.96      1.52 o 
 -22   1   5       10.57        9.81      0.52 o 
 -21   1   5       52.98       57.01      1.68 o 
 -20   1   5      173.38      174.16      3.27 o 
 -19   1   5      204.18      202.97      2.37 o 
 -18   1   5       12.23       12.28      0.54 o 
 -17   1   5      156.06      159.34      2.56 o 
 -16   1   5       35.34       35.15      0.95 o 
 -15   1   5      150.88      136.83      2.51 o 
 -14   1   5      151.98      139.42      3.36 o 
 -13   1   5      166.57      194.70      4.86 o 
 -12   1   5      524.40      529.59     10.16 o 
 -11   1   5      241.47      277.61      5.91 o 
 -10   1   5       29.69       30.44      0.81 o 
  -9   1   5        6.37        9.50      0.33 o 
  -8   1   5        2.11        1.35      0.16 o 
  -7   1   5      339.41      376.26      5.19 o 
  -6   1   5      101.68      102.80      1.83 o 
  -5   1   5      779.51      744.93      9.29 o 
  -4   1   5       62.51       81.09      1.45 o 
  -3   1   5      171.94      180.21      3.00 o 
  -2   1   5      164.06      172.63      3.10 o 
  -1   1   5     1450.52     1414.78     15.39 o 
   0   1   5        3.27        1.76      0.16 o 
   1   1   5      458.68      479.93      6.12 o 
   2   1   5      718.57      881.05     10.16 o 
   3   1   5      127.60      181.16      2.82 o 
   4   1   5      141.62      198.82      3.01 o 
   5   1   5      897.09      813.43      9.36 o 
   6   1   5      364.56      411.10      5.04 o 
   7   1   5      804.74      764.42     11.07 o 
   8   1   5     1323.03     1279.43     26.55 o 
   9   1   5      320.09      286.24      7.19 o 
  10   1   5      207.13      175.73      5.04 o 
  11   1   5      531.20      525.46     11.83 o 
  12   1   5      209.04      218.16      4.15 o 
  13   1   5      216.97      216.99      3.76 o 
  14   1   5      233.82      236.77      4.15 o 
  15   1   5       34.73       39.30      1.28 o 
  16   1   5        6.95        8.68      0.64 o 
  17   1   5        2.35        1.33      0.48 o 
  18   1   5       31.32       32.68      1.47 o 
  19   1   5       63.35       73.93      2.01 o 
  20   1   5        7.57        7.49      0.80 o 
  21   1   5       11.98       12.51      1.30 o 
 -24   2   5        0.03        0.05      0.40 o 
 -23   2   5       14.49       13.94      0.64 o 
 -22   2   5        0.29        0.69      0.40 o 
 -21   2   5      129.36      124.06      2.49 o 
 -20   2   5       69.97       65.26      1.52 o 
 -19   2   5       73.45       75.12      1.52 o 
 -18   2   5       14.49       18.34      0.78 o 
 -17   2   5       66.86       74.57      1.54 o 
 -16   2   5       11.94        8.03      0.35 o 
 -15   2   5       82.65       86.25      1.68 o 
 -14   2   5      559.01      494.08      5.69 o 
 -13   2   5      969.82      928.61     17.30 o 
 -12   2   5      534.44      469.90      9.13 o 
 -11   2   5      190.65      171.61      3.77 o 
 -10   2   5        0.14        0.28      0.17 o 
  -9   2   5      352.34      332.69      4.39 o 
  -8   2   5        0.05        4.05      0.24 o 
  -7   2   5     1053.66     1047.09     11.26 o 
  -6   2   5     1116.82     1282.14     12.99 o 
  -5   2   5      856.62     1021.48     11.00 o 
  -4   2   5     4635.07     5125.11     86.78 o 
  -3   2   5     5320.32     5387.08     92.40 o 
  -2   2   5       52.47       50.84      1.09 o 
  -1   2   5      412.86      480.12      5.98 o 
   0   2   5      126.78      158.06      2.58 o 
   1   2   5      257.01      289.20      4.12 o 
   2   2   5      294.63      324.85      4.69 o 
   3   2   5     3628.62     3840.26     54.51 o 
   4   2   5       21.23       13.13      0.45 o 
   5   2   5      140.78      134.02      2.21 o 
   6   2   5       33.31       28.02      0.66 o 
   7   2   5       93.00       83.70      1.99 o 
   8   2   5       65.03       62.19      1.97 o 
   9   2   5       91.84       89.91      2.55 o 
  10   2   5      262.41      262.42      5.98 o 
  11   2   5     1105.96     1052.81     10.78 o 
  12   2   5        5.59        5.26      0.48 o 
  13   2   5       18.59       17.61      0.80 o 
  14   2   5       23.34       16.88      0.81 o 
  15   2   5       84.00       85.22      2.03 o 
  16   2   5       32.00       34.41      1.42 o 
  17   2   5        8.80        8.79      0.86 o 
  18   2   5        0.47       -0.16      0.66 o 
  19   2   5        3.62        4.29      0.73 o 
  20   2   5       39.59       40.44      1.87 o 
  21   2   5      151.11      165.94      3.25 o 
 -23   3   5       23.82       19.11      1.14 o 
 -22   3   5      116.05      108.99      2.21 o 
 -21   3   5        0.16        0.14      0.35 o 
 -20   3   5      379.20      342.69      4.95 o 
 -19   3   5       77.46       72.25      1.75 o 
 -18   3   5      180.96      190.66      2.65 o 
 -17   3   5        0.27        0.61      0.24 o 
 -16   3   5        4.18        4.79      0.33 o 
 -15   3   5        5.87        6.54      0.38 o 
 -14   3   5        0.06        1.30      0.28 o 
 -13   3   5        6.78        6.04      0.35 o 
 -12   3   5     1244.11     1264.19     23.60 o 
 -11   3   5      134.87      137.90      3.13 o 
 -10   3   5      209.58      207.81      4.32 o 
  -9   3   5        0.09        2.91      0.19 o 
  -8   3   5      376.64      427.00      5.19 o 
  -7   3   5        5.82        5.09      0.24 o 
  -6   3   5     4342.94     4566.73     71.87 o 
  -5   3   5     4924.71     5075.63     75.91 o 
  -4   3   5       37.59       36.14      0.78 o 
  -3   3   5        7.78       20.22      0.57 o 
  -2   3   5       60.20       84.19      1.63 o 
  -1   3   5      158.20      183.82      2.80 o 
   0   3   5      482.68      584.21      7.70 o 
   1   3   5      247.67      302.12      4.03 o 
   2   3   5       43.22       61.30      1.21 o 
   3   3   5      134.38      181.09      2.79 o 
   4   3   5      784.42      785.27      8.82 o 
   5   3   5       77.23       86.07      1.82 o 
   6   3   5       77.54       56.20      1.35 o 
   7   3   5      417.82      442.67      9.44 o 
   8   3   5        3.75        5.00      0.40 o 
   9   3   5        0.94        0.55      0.29 o 
  10   3   5      187.39      175.66      4.22 o 
  11   3   5      645.22      653.44      8.23 o 
  12   3   5        0.33       -0.14      0.35 o 
  13   3   5      296.36      305.88      4.31 o 
  14   3   5       65.05       59.71      1.80 o 
  15   3   5      467.16      481.14      7.60 o 
  16   3   5      315.74      331.60      5.67 o 
  17   3   5       78.57       80.99      2.49 o 
  18   3   5      272.73      303.09      5.94 o 
  19   3   5        1.43        1.64      0.69 o 
  20   3   5       11.48       11.43      1.18 o 
 -23   4   5       26.71       25.72      1.14 o 
 -22   4   5       52.26       49.42      1.61 o 
 -21   4   5      488.64      488.37      7.99 o 
 -20   4   5       22.81       20.41      0.90 o 
 -19   4   5      399.32      379.01      4.53 o 
 -18   4   5      149.74      151.11      2.73 o 
 -17   4   5        3.85        4.13      0.47 o 
 -16   4   5        0.13        0.29      0.29 o 
 -15   4   5      115.47      116.54      1.97 o 
 -14   4   5        0.01        0.22      0.19 o 
 -13   4   5      142.11      139.05      2.13 o 
 -12   4   5       48.45       43.37      1.21 o 
 -11   4   5       15.64       14.65      0.59 o 
 -10   4   5      262.95      253.72      5.47 o 
  -9   4   5       60.22       48.97      1.25 o 
  -8   4   5       45.08       43.21      0.97 o 
  -7   4   5        0.20        0.92      0.16 o 
  -6   4   5       30.89       25.29      0.57 o 
  -5   4   5      282.46      299.28      4.10 o 
  -4   4   5     1533.82     1676.86     18.51 o 
  -3   4   5     1465.26     1591.40     15.97 o 
  -2   4   5      435.29      490.27      6.14 o 
  -1   4   5     1199.46     1219.86     12.85 o 
   0   4   5     3523.48     3647.35     49.92 o 
   1   4   5      174.54      147.55      2.32 o 
   2   4   5      328.22      358.98      4.45 o 
   3   4   5       20.72       29.65      0.74 o 
   4   4   5       86.63       93.49      1.80 o 
   5   4   5      703.09      714.95      8.70 o 
   6   4   5        0.00        0.14      0.17 o 
   7   4   5      127.05      106.14      3.03 o 
   8   4   5        0.74        1.07      0.33 o 
   9   4   5        2.39        5.15      0.42 o 
  10   4   5       54.17       34.16      1.16 o 
  11   4   5      308.22      320.89      4.76 o 
  12   4   5       24.73       29.77      0.97 o 
  13   4   5     1199.67     1224.60     13.27 o 
  14   4   5       40.44       46.96      1.52 o 
  15   4   5       99.44       99.76      2.18 o 
  16   4   5      181.48      167.87      4.10 o 
  17   4   5        0.57        0.85      0.61 o 
  18   4   5       25.16       23.13      1.69 o 
  19   4   5      460.39      521.15      4.90 o 
  20   4   5       86.33       85.78      2.93 o 
 -23   5   5       17.95       14.11      0.85 o 
 -22   5   5        4.31        3.53      0.48 o 
 -21   5   5       95.42       84.71      2.17 o 
 -20   5   5       66.68       61.60      1.56 o 
 -19   5   5        2.41        1.75      0.47 o 
 -18   5   5        2.68        3.04      0.35 o 
 -17   5   5        1.05        0.62      0.29 o 
 -16   5   5        4.85        5.15      0.38 o 
 -15   5   5        5.89        7.65      0.45 o 
 -14   5   5      252.58      244.82      4.43 o 
 -13   5   5       12.84        7.30      0.36 o 
 -12   5   5       80.80       77.89      1.63 o 
 -11   5   5      812.61      751.75     14.32 o 
 -10   5   5     1412.17     1396.04     24.41 o 
  -9   5   5        8.85        4.43      0.29 o 
  -8   5   5       61.57       45.61      1.19 o 
  -7   5   5        4.18        5.74      0.26 o 
  -6   5   5       21.55       16.26      0.50 o 
  -5   5   5      279.17      252.60      3.70 o 
  -4   5   5       19.84       18.49      0.50 o 
  -3   5   5       40.99       31.40      0.74 o 
  -2   5   5       44.76       51.10      1.07 o 
  -1   5   5      223.73      186.02      2.82 o 
   0   5   5      511.27      530.16      7.06 o 
   1   5   5     1511.15     1639.72     16.71 o 
   2   5   5      285.06      315.76      4.08 o 
   3   5   5      358.99      408.92      5.28 o 
   4   5   5       82.27       86.95      1.59 o 
   5   5   5        7.51       11.92      0.43 o 
   6   5   5       60.83       82.77      2.08 o 
   7   5   5       13.58        4.67      0.48 o 
   8   5   5        1.04        2.11      0.43 o 
   9   5   5        0.13        0.10      0.31 o 
  10   5   5        1.26        2.13      0.40 o 
  11   5   5      100.56      104.46      2.14 o 
  12   5   5        1.27        1.28      0.48 o 
  13   5   5       61.86       69.04      1.63 o 
  14   5   5        0.43        0.61      0.45 o 
  15   5   5       24.07       25.25      1.00 o 
  16   5   5       61.88       67.13      2.28 o 
  17   5   5       10.13        9.13      0.83 o 
  18   5   5        6.89        6.26      0.95 o 
  19   5   5      107.48      118.91      3.36 o 
  20   5   5       17.13       17.66      1.54 o 
 -22   6   5      188.24      182.94      3.32 o 
 -21   6   5       81.87       76.70      1.94 o 
 -20   6   5       51.17       55.25      1.42 o 
 -19   6   5       10.26       10.19      0.54 o 
 -18   6   5       81.21       74.52      2.01 o 
 -17   6   5       17.71       15.95      0.69 o 
 -16   6   5      363.04      368.84      5.26 o 
 -15   6   5        2.12        0.83      0.29 o 
 -14   6   5       13.15       11.71      0.57 o 
 -13   6   5       92.05       87.09      2.03 o 
 -12   6   5       67.57       71.11      1.54 o 
 -11   6   5        1.92        1.56      0.22 o 
 -10   6   5      197.19      218.65      4.60 o 
  -9   6   5        3.66        0.55      0.16 o 
  -8   6   5      754.67      726.00     12.58 o 
  -7   6   5        9.03        5.67      0.28 o 
  -6   6   5        9.63        5.17      0.26 o 
  -5   6   5       23.80       17.21      0.57 o 
  -4   6   5       32.59       30.98      0.78 o 
  -3   6   5      283.82      271.44      4.10 o 
  -2   6   5       99.40       84.46      1.54 o 
  -1   6   5     2404.97     2305.47     23.81 o 
   0   6   5        0.86        0.74      0.16 o 
   1   6   5     2421.55     2199.84     23.75 o 
   2   6   5     1617.99     1519.02     22.89 o 
   3   6   5       10.22       10.21      0.42 o 
   4   6   5        1.72       -0.03      0.17 o 
   5   6   5       50.07       12.71      0.54 o 
   6   6   5       19.98       17.82      0.67 o 
   7   6   5      534.69      465.03      9.22 o 
   8   6   5       29.92       19.17      0.73 o 
   9   6   5       23.20       16.76      0.78 o 
  10   6   5        5.89        3.25      0.47 o 
  11   6   5       37.36       35.81      1.09 o 
  12   6   5       93.68      105.02      1.87 o 
  13   6   5        0.70        1.44      0.48 o 
  14   6   5      144.90      155.75      3.03 o 
  15   6   5       69.16       69.02      2.91 o 
  16   6   5        0.46        0.92      0.76 o 
  17   6   5      148.05      166.65      3.84 o 
  18   6   5       88.28       94.83      2.63 o 
  19   6   5       39.74       36.98      1.80 o 
 -21   7   5       73.70       71.79      1.82 o 
 -20   7   5       89.17       83.91      2.18 o 
 -19   7   5       21.40       22.31      0.86 o 
 -18   7   5        0.04        0.29      0.35 o 
 -17   7   5        5.83        7.46      0.47 o 
 -16   7   5       98.84      102.64      2.25 o 
 -15   7   5       12.54       12.44      0.61 o 
 -14   7   5        7.82        9.03      0.54 o 
 -13   7   5      121.55      123.11      2.80 o 
 -12   7   5      206.10      224.23      4.25 o 
 -11   7   5      705.66      699.83      8.92 o 
 -10   7   5      421.18      397.05      5.69 o 
  -9   7   5        0.01        0.05      0.16 o 
  -8   7   5       24.58       21.57      0.61 o 
  -7   7   5       61.80       63.00      1.47 o 
  -6   7   5       67.54       56.03      1.31 o 
  -5   7   5        0.38        0.55      0.14 o 
  -4   7   5      470.71      451.82      7.73 o 
  -3   7   5      841.82      814.58     13.34 o 
  -2   7   5       36.52       48.36      1.19 o 
  -1   7   5       95.99       79.59      1.82 o 
   0   7   5       28.38       28.51      0.86 o 
   1   7   5      122.47      108.37      2.35 o 
   2   7   5      150.65      163.60      3.31 o 
   3   7   5      320.64      284.96      5.21 o 
   4   7   5       59.46       59.44      1.47 o 
   5   7   5       68.94       65.63      1.50 o 
   6   7   5       14.88        6.05      0.35 o 
   7   7   5      124.19      143.73      2.39 o 
   8   7   5      100.27       78.50      1.99 o 
   9   7   5       67.32       84.10      1.58 o 
  10   7   5        1.32        0.33      0.36 o 
  11   7   5      193.94      209.33      2.34 o 
  12   7   5        0.32        0.57      0.55 o 
  13   7   5      820.24      867.65     12.54 o 
  14   7   5        3.93        3.32      0.88 o 
  15   7   5       72.02       84.81      3.34 o 
  16   7   5       49.17       55.20      2.54 o 
  17   7   5        8.31        7.08      1.26 o 
  18   7   5      266.32      270.26      4.57 o 
 -21   8   5       22.53       19.65      1.63 o 
 -20   8   5       47.72       43.87      1.06 o 
 -19   8   5      140.62      126.67      2.49 o 
 -18   8   5       11.97       11.14      0.67 o 
 -17   8   5      132.42      127.02      2.39 o 
 -16   8   5      115.29      112.16      2.44 o 
 -15   8   5        0.71        0.88      0.28 o 
 -14   8   5        1.40        2.42      0.36 o 
 -13   8   5       82.92       89.43      2.04 o 
 -12   8   5       49.06       61.86      1.56 o 
 -11   8   5        0.41        0.85      0.24 o 
 -10   8   5       79.50       85.12      1.96 o 
  -9   8   5      236.42      237.91      3.27 o 
  -8   8   5       39.77       29.80      0.71 o 
  -7   8   5      288.68      295.81      3.15 o 
  -6   8   5      282.68      257.41      2.93 o 
  -5   8   5       21.10       17.45      0.55 o 
  -4   8   5      141.04      137.22      2.80 o 
  -3   8   5      321.00      323.68      5.74 o 
  -2   8   5        0.12        0.21      0.14 o 
  -1   8   5       63.13       60.37      1.56 o 
   0   8   5     1270.90     1283.79     21.65 o 
   1   8   5       86.65       82.10      1.96 o 
   2   8   5       70.36       68.24      1.54 o 
   3   8   5      451.98      411.53      4.12 o 
   4   8   5        3.33        3.27      0.22 o 
   5   8   5       59.18       55.51      1.12 o 
   6   8   5      114.40      108.44      2.03 o 
   7   8   5        6.56        4.51      0.45 o 
   8   8   5       22.22       20.22      0.78 o 
   9   8   5        3.16        4.45      0.45 o 
  10   8   5       93.00       99.29      2.59 o 
  11   8   5      122.02      127.31      3.79 o 
  12   8   5      800.83      890.78     11.85 o 
  13   8   5      194.74      209.70      5.49 o 
  14   8   5       22.08       24.04      1.52 o 
  15   8   5       30.89       34.80      1.90 o 
  16   8   5       34.11       35.03      2.13 o 
  17   8   5       52.67       48.21      2.25 o 
 -20   9   5      187.59      154.16      9.08 o 
 -19   9   5        2.47        1.82      0.95 o 
 -18   9   5      137.90      140.58      2.46 o 
 -17   9   5        4.45        3.51      0.57 o 
 -16   9   5       25.36       24.15      0.88 o 
 -15   9   5      194.29      189.78      4.17 o 
 -14   9   5        0.02        0.17      0.31 o 
 -13   9   5        0.03        0.67      0.28 o 
 -12   9   5       88.25       90.00      2.10 o 
 -11   9   5      552.63      600.10      6.70 o 
 -10   9   5       87.68       83.41      1.59 o 
  -9   9   5       36.26       36.17      1.06 o 
  -8   9   5      478.96      468.47      4.19 o 
  -7   9   5      250.38      273.82      2.97 o 
  -6   9   5       19.12       23.23      0.61 o 
  -5   9   5      103.61      100.26      1.63 o 
  -4   9   5      153.73      154.99      1.96 o 
  -3   9   5       76.21       94.60      1.37 o 
  -2   9   5       48.59       47.79      1.02 o 
  -1   9   5      153.90      171.68      2.20 o 
   0   9   5      397.28      405.88      3.08 o 
   1   9   5      427.15      458.05      3.96 o 
   2   9   5       35.13       30.10      0.80 o 
   3   9   5       33.97       34.35      0.85 o 
   4   9   5       50.33       34.53      0.74 o 
   5   9   5      289.33      283.84      2.89 o 
   6   9   5       14.75       15.34      0.59 o 
   7   9   5        0.60        0.69      0.48 o 
   8   9   5       10.11        8.22      0.59 o 
   9   9   5       55.31       51.82      1.66 o 
  10   9   5       34.46       33.04      1.47 o 
  11   9   5      285.24      296.33      6.54 o 
  12   9   5       36.39       39.92      1.90 o 
  13   9   5      185.93      196.73      4.53 o 
  14   9   5      137.24      142.43      3.17 o 
  15   9   5       39.79       34.41      2.01 o 
  16   9   5        9.71        6.99      1.54 o 
 -18  10   5        1.22        0.54      1.78 o 
 -17  10   5       56.83       59.95      4.08 o 
 -16  10   5       21.46       17.21      1.25 o 
 -15  10   5        4.28        3.36      0.47 o 
 -14  10   5        9.23        9.38      0.74 o 
 -13  10   5       39.39       38.49      1.33 o 
 -12  10   5       35.39       32.28      1.31 o 
 -11  10   5      110.36      114.25      2.42 o 
 -10  10   5        5.65        5.78      0.43 o 
  -9  10   5      179.43      187.33      2.28 o 
  -8  10   5      223.54      221.79      2.68 o 
  -7  10   5      138.31      136.53      1.72 o 
  -6  10   5      229.40      227.40      2.35 o 
  -5  10   5      215.47      223.12      3.46 o 
  -4  10   5       40.64       36.01      0.93 o 
  -3  10   5      111.31      108.35      1.47 o 
  -2  10   5       35.83       33.19      2.11 o 
  -1  10   5       49.34       55.35      2.37 o 
   0  10   5       61.35       66.65      3.08 o 
   1  10   5        5.95        5.26      0.52 o 
   2  10   5       29.21       29.89      0.90 o 
   3  10   5      183.95      189.41      2.01 o 
   4  10   5        1.60        2.37      0.24 o 
   5  10   5       23.95       22.78      0.67 o 
   6  10   5        0.01        0.73      0.29 o 
   7  10   5       79.52       82.25      1.68 o 
   8  10   5       11.45       11.64      0.83 o 
   9  10   5      178.13      201.40      4.76 o 
  10  10   5        1.97        1.63      0.88 o 
  11  10   5        2.57        3.55      0.85 o 
  12  10   5       76.13       82.21      3.18 o 
  13  10   5       19.12       19.60      1.92 o 
  14  10   5        3.18        1.47      2.91 o 
  15  10   5       31.26       31.78      5.10 o 
 -17  11   5       16.92       16.28      2.68 o 
 -16  11   5       23.16       20.93      2.73 o 
 -15  11   5      347.70      341.42     11.14 o 
 -14  11   5       92.46       83.77      3.56 o 
 -13  11   5       86.24       84.45      3.56 o 
 -12  11   5      395.41      390.60      7.98 o 
 -11  11   5       13.49       12.39      0.83 o 
 -10  11   5       33.02       29.46      1.00 o 
  -9  11   5      180.41      190.83      2.68 o 
  -8  11   5       24.18       23.68      0.88 o 
  -7  11   5        3.96        3.55      0.42 o 
  -6  11   5      285.80      290.62      2.75 o 
  -5  11   5       61.08       68.48      2.72 o 
  -4  11   5      151.32      150.27      5.52 o 
  -3  11   5       38.72       37.35      2.35 o 
  -2  11   5      121.00      121.50      4.46 o 
  -1  11   5      104.16      108.58      3.60 o 
   0  11   5        1.27        0.88      1.37 o 
   1  11   5      252.25      253.36      5.59 o 
   2  11   5        8.60        8.35      1.42 o 
   3  11   5      323.68      332.70      7.22 o 
   4  11   5      202.48      209.15      3.32 o 
   5  11   5       83.10       79.33      1.25 o 
   6  11   5      366.58      368.49      3.42 o 
   7  11   5        0.23        0.02      0.36 o 
   8  11   5       11.25       11.94      0.88 o 
   9  11   5        0.74        1.40      1.40 o 
  10  11   5       91.57       88.41      3.60 o 
  11  11   5       28.75       28.78      3.63 o 
  12  11   5       39.73       44.07      4.51 o 
  13  11   5       74.41       82.25      5.14 o 
  14  11   5       80.67       82.70      7.22 o 
 -15  12   5       37.07       32.17      2.80 o 
 -14  12   5        8.98        6.90      2.13 o 
 -13  12   5      146.32      143.42      6.95 o 
 -12  12   5       94.65       88.86      5.24 o 
 -11  12   5       12.52       12.82      2.21 o 
 -10  12   5      167.36      160.33      8.70 o 
  -9  12   5       37.92       32.57      2.44 o 
  -8  12   5       14.74       14.89      2.20 o 
  -7  12   5       18.95       21.93      2.04 o 
  -6  12   5        3.30        1.33      1.83 o 
  -5  12   5       64.50       69.85      3.53 o 
  -4  12   5        0.04        0.92      1.42 o 
  -3  12   5       23.59       22.25      2.16 o 
  -2  12   5       24.48       31.76      2.39 o 
  -1  12   5      139.47      152.41      4.57 o 
   0  12   5      104.18      110.05      3.96 o 
   1  12   5        0.27       -0.07      1.37 o 
   2  12   5       22.47       25.20      2.21 o 
   3  12   5       56.42       60.39      2.94 o 
   4  12   5      110.42      109.39      4.88 o 
   5  12   5      384.28      377.75      9.01 o 
   6  12   5       15.33       14.58      2.51 o 
   7  12   5       82.46       80.13      5.59 o 
   8  12   5        6.38        6.73      2.61 o 
   9  12   5      100.31      109.25     10.38 o 
  10  12   5        9.77       10.64      3.03 o 
  11  12   5      105.06      113.09      6.47 o 
  12  12   5       31.56       30.51      4.38 o 
 -13  13   5       45.99       41.32      3.20 o 
 -12  13   5       74.12       64.80      4.36 o 
 -11  13   5        5.58        4.84      1.92 o 
 -10  13   5        7.97        7.99      2.53 o 
  -9  13   5        7.69        7.61      2.13 o 
  -8  13   5      243.80      246.04      7.77 o 
  -7  13   5       63.69       63.52      4.10 o 
  -6  13   5      116.60      118.84      7.02 o 
  -5  13   5        0.60        0.45      2.27 o 
  -4  13   5       45.78       44.96      2.87 o 
  -3  13   5       31.25       34.28      2.59 o 
  -2  13   5       10.65       10.24      1.85 o 
  -1  13   5        0.00        0.57      1.64 o 
   0  13   5       78.52       75.14      3.10 o 
   1  13   5       27.21       28.63      2.28 o 
   2  13   5      132.21      134.44      4.88 o 
   3  13   5      123.61      121.07      5.66 o 
   4  13   5      136.07      145.77      7.70 o 
   5  13   5       50.68       52.84      3.93 o 
   6  13   5        5.47        7.08      3.68 o 
   7  13   5       55.16       59.09      6.47 o 
   8  13   5       29.80       26.97      5.00 o 
   9  13   5        6.14        7.61      4.29 o 
  10  13   5       71.45       73.76      6.02 o 
 -10  14   5       19.37       16.64      2.77 o 
  -9  14   5       19.50       11.68      3.89 o 
  -8  14   5        0.27        0.69      3.11 o 
  -7  14   5        0.03        0.80      3.22 o 
  -5  14   5        8.72        7.42      2.65 o 
  -4  14   5        5.57        6.38      2.66 o 
  -3  14   5      370.08      350.54      4.38 o 
  -2  14   5       46.41       39.40      3.23 o 
  -1  14   5        0.19        0.07      2.39 o 
   0  14   5       76.88       76.61      5.47 o 
   1  14   5        8.17        5.64      4.69 o 
   2  14   5       48.86       47.97      5.09 o 
   3  14   5        4.95        7.97      3.65 o 
   4  14   5        5.99        8.16      3.74 o 
   5  14   5        0.00        9.83      7.73 o 
  -6  15   5        0.00        1.00      2.01 o 
  -5  15   5      165.60      147.22      5.95 o 
 -24   0   6        0.06       -0.31      0.55 o 
 -23   0   6        0.60        0.71      0.48 o 
 -22   0   6      115.23      119.50      2.68 o 
 -21   0   6       13.84       17.07      0.90 o 
 -20   0   6      760.67      786.51     14.04 o 
 -19   0   6        0.15        0.47      0.31 o 
 -18   0   6      127.76      129.29      3.20 o 
 -17   0   6      401.09      394.89      7.30 o 
 -16   0   6        0.01        1.82      0.33 o 
 -15   0   6       55.39       49.09      1.76 o 
 -14   0   6     1899.02     1721.56     22.78 o 
 -13   0   6       24.37       25.62      1.18 o 
 -12   0   6      113.55       66.60      2.40 o 
 -11   0   6       81.99       58.09      2.32 o 
 -10   0   6      763.63      728.70     20.57 o 
  -9   0   6     1056.37     1117.71     20.44 o 
  -8   0   6     1560.42     1592.29     23.02 o 
  -7   0   6        3.54        1.61      0.35 o 
  -6   0   6      566.09      669.65     11.62 o 
  -5   0   6      641.56      680.30     13.03 o 
  -4   0   6        6.42        4.26      0.40 o 
  -3   0   6      347.04      399.69      7.99 o 
  -2   0   6      987.83     1005.55     18.47 o 
  -1   0   6     4278.77     4541.34    105.71 o 
   0   0   6     1308.04     1555.69     22.90 o 
   1   0   6      706.01      775.79     12.85 o 
   2   0   6      817.62      857.59     14.25 o 
   3   0   6      243.96      279.84      5.64 o 
   4   0   6        8.70        5.17      0.40 o 
   5   0   6     2090.94     2331.65     32.50 o 
   6   0   6     2775.16     2619.16     41.74 o 
   7   0   6      536.31      508.95     12.06 o 
   8   0   6       41.28       37.33      2.18 o 
   9   0   6     3724.65     3516.10     96.28 o 
  10   0   6       19.87       16.61      1.44 o 
  11   0   6       19.74       18.68      1.30 o 
  12   0   6      247.95      239.91      6.88 o 
  13   0   6      170.13      175.85      5.81 o 
  14   0   6      455.13      453.84      9.55 o 
  15   0   6        9.27       10.31      1.00 o 
  16   0   6       15.03       15.67      1.44 o 
  17   0   6       82.76       79.57      2.97 o 
  18   0   6      192.86      232.46      5.81 o 
  19   0   6        8.18        8.75      1.40 o 
  20   0   6        4.90        5.19      1.16 o 
 -24   1   6      244.46      217.64      2.46 o 
 -23   1   6       39.58       40.63      1.06 o 
 -22   1   6       28.96       26.55      0.92 o 
 -21   1   6      127.57      121.59      3.34 o 
 -20   1   6       65.91       71.25      1.66 o 
 -19   1   6      185.71      190.47      3.04 o 
 -18   1   6       16.65       14.74      0.59 o 
 -17   1   6       51.17       61.79      1.35 o 
 -16   1   6      246.72      257.68      3.84 o 
 -15   1   6      188.16      192.82      3.65 o 
 -14   1   6      169.16      162.77      2.66 o 
 -13   1   6       68.16       50.34      1.49 o 
 -12   1   6      234.51      230.27      5.50 o 
 -11   1   6       33.47       50.20      1.50 o 
 -10   1   6      898.87      792.17     10.48 o 
  -9   1   6      414.08      366.33      5.66 o 
  -8   1   6      301.35      320.36      4.52 o 
  -7   1   6      338.48      439.07      6.80 o 
  -6   1   6       18.04       17.40      0.57 o 
  -5   1   6       61.13       50.54      1.16 o 
  -4   1   6      426.60      516.81      6.80 o 
  -3   1   6     2631.57     2860.81     39.23 o 
  -2   1   6      586.54      593.71      7.51 o 
  -1   1   6      137.15      150.61      2.58 o 
   0   1   6        2.11        3.17      0.22 o 
   1   1   6      201.54      201.81      3.31 o 
   2   1   6     1152.58     1222.87     13.18 o 
   3   1   6       19.27       44.07      0.93 o 
   4   1   6       91.23      117.92      1.99 o 
   5   1   6     2930.08     2829.19     39.32 o 
   6   1   6        4.81        2.84      0.33 o 
   7   1   6       77.87       86.78      2.46 o 
   8   1   6      762.58      695.99     13.86 o 
   9   1   6      115.47      108.87      3.24 o 
  10   1   6      362.60      349.20      8.88 o 
  11   1   6        0.68        0.86      0.43 o 
  12   1   6      461.61      468.53      6.84 o 
  13   1   6      144.57      140.37      3.13 o 
  14   1   6       14.19       13.61      0.73 o 
  15   1   6       10.90       10.59      0.73 o 
  16   1   6      103.97      112.83      2.84 o 
  17   1   6       10.64        9.06      0.92 o 
  18   1   6       10.26       10.31      0.95 o 
  19   1   6        0.37        0.97      0.69 o 
  20   1   6       96.30      110.05      2.51 o 
 -24   2   6       34.16       23.77      1.38 o 
 -23   2   6       13.74       12.96      0.78 o 
 -22   2   6      604.68      578.05      6.57 o 
 -21   2   6      124.32      130.09      2.53 o 
 -20   2   6      117.58      116.55      2.35 o 
 -19   2   6      506.52      519.90      5.49 o 
 -18   2   6      249.61      265.56      3.55 o 
 -17   2   6        8.65        8.18      0.50 o 
 -16   2   6       43.43       46.38      1.14 o 
 -15   2   6      127.72      116.50      2.32 o 
 -14   2   6       89.37       99.10      2.08 o 
 -13   2   6      209.69      172.99      3.96 o 
 -12   2   6     1620.45     1554.13     30.97 o 
 -11   2   6       31.53       30.10      1.02 o 
 -10   2   6      892.96      941.23     13.41 o 
  -9   2   6      182.44      170.81      3.17 o 
  -8   2   6      349.48      376.63      4.86 o 
  -7   2   6      975.75      966.89     10.92 o 
  -6   2   6        8.02        9.51      0.38 o 
  -5   2   6      180.56      239.26      3.65 o 
  -4   2   6       99.25       95.05      1.78 o 
  -3   2   6     2746.91     2990.70     34.94 o 
  -2   2   6        0.18        0.28      0.17 o 
  -1   2   6       24.07       27.24      0.76 o 
   0   2   6      738.74      848.06      9.22 o 
   1   2   6      462.20      520.82      6.40 o 
   2   2   6       65.35       50.18      1.18 o 
   3   2   6      770.59      846.37      9.64 o 
   4   2   6       26.93       26.90      0.71 o 
   5   2   6       18.51       26.54      0.78 o 
   6   2   6      641.13      647.18     10.24 o 
   7   2   6        3.13        1.80      0.36 o 
   8   2   6      220.17      181.25      4.66 o 
   9   2   6      473.86      484.75     10.20 o 
  10   2   6      119.57      135.87      4.01 o 
  11   2   6       25.88       24.18      1.16 o 
  12   2   6      705.72      725.08      9.48 o 
  13   2   6       24.83       24.58      1.04 o 
  14   2   6      161.97      176.11      4.14 o 
  15   2   6        0.20        1.54      0.61 o 
  16   2   6      196.17      206.48      4.03 o 
  17   2   6       12.79       13.63      1.04 o 
  18   2   6       20.37       22.97      1.37 o 
  19   2   6       45.09       53.54      1.82 o 
  20   2   6       45.81       45.29      1.83 o 
 -23   3   6       34.59       28.84      0.95 o 
 -22   3   6        0.32        0.54      0.38 o 
 -21   3   6       99.07       91.37      2.25 o 
 -20   3   6        3.29        2.28      0.33 o 
 -19   3   6       30.86       29.96      0.88 o 
 -18   3   6        0.16        0.42      0.31 o 
 -17   3   6      252.73      260.52      3.58 o 
 -16   3   6        1.98        2.16      0.28 o 
 -15   3   6      163.84      156.18      2.51 o 
 -14   3   6      536.88      515.00      6.16 o 
 -13   3   6      620.70      616.46     11.85 o 
 -12   3   6       35.80       35.74      1.07 o 
 -11   3   6      804.44      798.15     15.91 o 
 -10   3   6      445.79      422.95      8.41 o 
  -9   3   6        0.72        0.95      0.19 o 
  -8   3   6      589.19      604.97      7.94 o 
  -7   3   6       28.79       24.75      0.66 o 
  -6   3   6      119.02      108.45      1.97 o 
  -5   3   6      760.00      835.10     10.38 o 
  -4   3   6     1247.35     1305.10     14.63 o 
  -3   3   6       47.61       30.63      0.78 o 
  -2   3   6      221.57      257.15      3.87 o 
  -1   3   6       80.39       82.94      1.59 o 
   0   3   6     1187.14     1257.11     14.22 o 
   1   3   6      573.63      583.37      7.37 o 
   2   3   6        2.45        0.62      0.17 o 
   3   3   6       55.05       32.88      0.86 o 
   4   3   6        9.19       24.25      0.71 o 
   5   3   6       11.49       17.09      0.66 o 
   6   3   6       16.05       26.09      1.00 o 
   7   3   6       57.57       75.37      2.44 o 
   8   3   6        7.41       10.78      0.71 o 
   9   3   6      236.53      197.12      4.67 o 
  10   3   6       35.35       32.07      1.02 o 
  11   3   6       58.74       60.40      1.80 o 
  12   3   6        0.73        0.99      0.43 o 
  13   3   6        4.33        5.73      0.66 o 
  14   3   6      140.94      139.26      3.74 o 
  15   3   6        5.21        4.81      0.71 o 
  16   3   6       39.01       41.31      1.78 o 
  17   3   6        6.65        5.79      0.69 o 
  18   3   6       81.96       87.47      2.55 o 
  19   3   6       12.50       13.75      1.18 o 
  20   3   6        2.17        1.38      0.85 o 
 -23   4   6        1.62        1.18      0.40 o 
 -22   4   6       10.15        8.56      0.69 o 
 -21   4   6       50.07       43.37      1.44 o 
 -20   4   6      230.40      224.85      4.10 o 
 -19   4   6        0.00        0.43      0.29 o 
 -18   4   6        7.21       10.67      0.50 o 
 -17   4   6       30.24       35.62      0.97 o 
 -16   4   6        0.27        0.48      0.31 o 
 -15   4   6       66.56       68.97      1.63 o 
 -14   4   6        1.99        3.01      0.31 o 
 -13   4   6      145.35      129.15      2.23 o 
 -12   4   6        7.13        4.84      0.33 o 
 -11   4   6      292.18      265.07      5.81 o 
 -10   4   6      286.24      290.32      6.39 o 
  -9   4   6        0.81        0.38      0.19 o 
  -8   4   6        1.03        1.31      0.17 o 
  -7   4   6      331.39      327.17      4.53 o 
  -6   4   6       38.89       54.99      1.11 o 
  -5   4   6        2.85        2.85      0.21 o 
  -4   4   6       88.24       97.70      1.85 o 
  -3   4   6      503.98      564.84      7.11 o 
  -2   4   6      618.40      569.55      7.42 o 
  -1   4   6     1682.10     1723.97     17.95 o 
   0   4   6      411.69      499.09      6.77 o 
   1   4   6     3011.83     2904.90     34.65 o 
   2   4   6        0.23        1.18      0.17 o 
   3   4   6       98.65      106.16      2.21 o 
   4   4   6      321.77      318.12      4.45 o 
   5   4   6      127.41      114.99      2.75 o 
   6   4   6       18.16       18.40      0.80 o 
   7   4   6      149.80      153.12      4.22 o 
   8   4   6        2.03        7.77      0.52 o 
   9   4   6       88.44       81.32      1.99 o 
  10   4   6      114.10      121.88      2.66 o 
  11   4   6      210.72      269.76      4.31 o 
  12   4   6      181.61      187.82      3.53 o 
  13   4   6        1.14        2.14      0.54 o 
  14   4   6        0.30        0.42      0.59 o 
  15   4   6       31.93       35.74      1.52 o 
  16   4   6        1.91        2.39      0.73 o 
  17   4   6      146.11      149.44      4.31 o 
  18   4   6       31.16       33.96      1.73 o 
  19   4   6       37.73       38.83      1.94 o 
 -23   5   6       89.33       71.13      0.95 o 
 -22   5   6      306.29      281.33      3.55 o 
 -21   5   6       18.89       15.60      0.81 o 
 -20   5   6        2.35        2.11      0.31 o 
 -19   5   6       28.01       29.41      1.52 o 
 -18   5   6        8.36        6.78      0.48 o 
 -17   5   6        1.54        2.92      0.35 o 
 -16   5   6       54.30       60.16      1.45 o 
 -15   5   6      144.58      150.73      1.85 o 
 -14   5   6       39.02       40.72      1.00 o 
 -13   5   6       62.18       65.80      1.30 o 
 -12   5   6       19.27       12.71      0.47 o 
 -11   5   6       86.20       74.49      1.99 o 
 -10   5   6        1.33        1.38      0.21 o 
  -9   5   6       51.12       33.40      1.14 o 
  -8   5   6      353.20      382.23      6.61 o 
  -7   5   6       82.33       86.18      1.92 o 
  -6   5   6     1579.52     1546.12     17.59 o 
  -5   5   6      341.34      291.94      4.90 o 
  -4   5   6      198.03      172.51      2.84 o 
  -3   5   6      206.79      198.58      3.00 o 
  -2   5   6      361.07      338.36      4.55 o 
  -1   5   6      105.60       84.84      1.54 o 
   0   5   6      132.51      125.46      2.25 o 
   1   5   6      975.61      922.30     11.00 o 
   2   5   6     1109.42     1090.30     12.54 o 
   3   5   6       41.14       29.98      0.93 o 
   4   5   6      431.77      412.00      7.26 o 
   5   5   6      368.79      316.77      6.50 o 
   6   5   6      153.72      139.63      3.84 o 
   7   5   6        0.91        0.42      0.35 o 
   8   5   6      345.14      299.03      5.24 o 
   9   5   6       64.73       61.79      1.64 o 
  10   5   6       63.56       49.11      1.64 o 
  11   5   6       90.54       93.95      2.13 o 
  12   5   6       62.76       62.10      1.71 o 
  13   5   6      259.06      255.31      4.28 o 
  14   5   6      819.11      810.38      8.58 o 
  15   5   6       20.81       19.15      0.97 o 
  16   5   6       33.43       30.53      1.40 o 
  17   5   6       80.85       82.03      2.82 o 
  18   5   6       80.61       90.23      2.75 o 
  19   5   6        1.87        2.98      0.83 o 
 -22   6   6        9.82        8.63      0.59 o 
 -21   6   6      100.11       85.18      1.92 o 
 -20   6   6       53.54       49.06      1.45 o 
 -19   6   6       59.01       59.07      1.56 o 
 -18   6   6      272.76      238.59      4.53 o 
 -17   6   6        4.78        3.93      0.45 o 
 -16   6   6       52.93       55.46      1.31 o 
 -15   6   6        6.30        5.48      0.35 o 
 -14   6   6        0.55        0.26      0.24 o 
 -13   6   6        0.11        0.14      0.22 o 
 -12   6   6        5.83        5.26      0.31 o 
 -11   6   6        4.07        6.05      0.29 o 
 -10   6   6        0.77        2.49      0.26 o 
  -9   6   6        0.52        1.14      0.22 o 
  -8   6   6       61.58       41.22      1.12 o 
  -7   6   6      122.10      120.13      2.49 o 
  -6   6   6        6.85       13.68      0.45 o 
  -5   6   6       53.11       49.90      1.30 o 
  -4   6   6     1459.88     1396.50     22.21 o 
  -3   6   6      820.30      725.88     11.85 o 
  -2   6   6       71.22       63.14      1.56 o 
  -1   6   6      724.37      731.63     11.30 o 
   0   6   6      207.29      200.43      3.83 o 
   1   6   6       43.06       43.59      1.18 o 
   2   6   6        6.09        2.51      0.24 o 
   3   6   6        2.50        0.90      0.21 o 
   4   6   6       28.53       22.64      0.78 o 
   5   6   6      150.53      148.52      3.41 o 
   6   6   6       45.10       29.60      1.18 o 
   7   6   6       32.99       36.27      1.06 o 
   8   6   6       98.07       91.30      2.06 o 
   9   6   6       36.61       25.24      0.85 o 
  10   6   6        9.81        8.72      0.57 o 
  11   6   6       45.43       59.28      1.68 o 
  12   6   6       77.39       78.06      2.37 o 
  13   6   6      102.36      115.46      2.41 o 
  14   6   6       20.29       18.80      0.93 o 
  15   6   6       33.27       36.07      1.78 o 
  16   6   6      109.29      109.34      2.55 o 
  17   6   6        6.69        6.73      0.99 o 
  18   6   6      204.04      199.65      4.19 o 
 -21   7   6        7.60        7.51      0.57 o 
 -20   7   6       83.80       79.40      1.82 o 
 -19   7   6       21.75       19.08      0.73 o 
 -18   7   6       20.90       19.37      0.88 o 
 -17   7   6       88.31       82.56      1.97 o 
 -16   7   6       28.79       29.65      1.07 o 
 -15   7   6        8.89        7.51      0.43 o 
 -14   7   6        0.01       -0.07      0.22 o 
 -13   7   6        9.26       13.15      0.57 o 
 -12   7   6      260.27      286.02      4.73 o 
 -11   7   6        1.77        2.02      0.31 o 
 -10   7   6        8.83        5.60      0.33 o 
  -9   7   6       96.47       81.66      1.83 o 
  -8   7   6      457.65      424.97      7.51 o 
  -7   7   6       23.52       20.39      0.61 o 
  -6   7   6      606.14      534.81      8.56 o 
  -5   7   6      412.66      353.22      5.98 o 
  -4   7   6      359.50      323.14      5.95 o 
  -3   7   6      407.64      372.77      6.57 o 
  -2   7   6     1612.49     1509.77     24.61 o 
  -1   7   6      141.19      123.21      2.73 o 
   0   7   6      654.05      609.26     11.00 o 
   1   7   6        0.13        2.40      0.24 o 
   2   7   6      187.81      179.98      3.56 o 
   3   7   6       51.09       53.07      1.42 o 
   4   7   6        4.34        3.81      0.26 o 
   5   7   6      340.73      284.15      3.94 o 
   6   7   6       20.40       24.15      1.06 o 
   7   7   6      111.22      127.76      2.68 o 
   8   7   6       52.70       49.16      1.57 o 
   9   7   6       30.14       36.17      1.26 o 
  10   7   6       46.17       54.78      1.52 o 
  11   7   6      134.29      146.29      1.87 o 
  12   7   6       41.86       39.92      1.16 o 
  13   7   6       24.40       27.71      1.73 o 
  14   7   6       23.65       25.98      1.33 o 
  15   7   6      174.60      180.38      3.55 o 
  16   7   6        1.55        1.44      1.06 o 
  17   7   6       59.45       54.76      1.71 o 
  18   7   6       45.01       35.72      1.61 o 
 -20   8   6      132.97      120.05      2.55 o 
 -19   8   6      117.48      109.48      2.56 o 
 -18   8   6       45.00       41.27      1.09 o 
 -17   8   6        0.01        0.28      0.33 o 
 -16   8   6       15.33       12.96      0.67 o 
 -15   8   6       30.70       28.39      1.11 o 
 -14   8   6       91.69       96.38      2.03 o 
 -13   8   6        1.23        1.11      0.31 o 
 -12   8   6       15.04       16.55      0.67 o 
 -11   8   6      274.27      287.61      4.28 o 
 -10   8   6      485.16      483.21      4.43 o 
  -9   8   6        9.99       10.71      0.40 o 
  -8   8   6       69.40       68.90      1.14 o 
  -7   8   6       44.83       37.50      0.80 o 
  -6   8   6       14.69       20.50      0.59 o 
  -5   8   6      228.42      224.46      2.68 o 
  -4   8   6       52.88       56.60      1.42 o 
  -3   8   6       97.24      101.29      2.39 o 
  -2   8   6       39.99       43.54      1.23 o 
  -1   8   6       16.69       18.53      0.66 o 
   0   8   6      131.16      127.04      2.97 o 
   1   8   6      144.15      138.87      2.11 o 
   2   8   6       75.14       79.17      1.35 o 
   3   8   6     1068.56     1090.80      8.88 o 
   4   8   6       34.93       27.16      0.83 o 
   5   8   6       45.82       38.35      1.00 o 
   6   8   6      188.78      181.07      3.56 o 
   7   8   6       63.34       66.46      1.80 o 
   8   8   6       65.68       57.27      1.76 o 
   9   8   6       28.99       30.58      1.18 o 
  10   8   6       35.34       30.93      1.25 o 
  11   8   6       20.51       19.36      0.97 o 
  12   8   6       12.74       10.97      1.02 o 
  13   8   6        5.53        6.12      0.81 o 
  14   8   6       61.36       69.71      2.59 o 
  15   8   6       14.64       12.85      1.38 o 
  16   8   6        2.61        2.70      1.26 o 
  17   8   6       17.00       15.97      1.87 o 
 -19   9   6      136.30      123.42      3.13 o 
 -18   9   6       73.85       64.31      2.04 o 
 -17   9   6       10.21        8.60      0.54 o 
 -16   9   6        0.01       -0.12      0.36 o 
 -15   9   6       86.45       84.53      2.17 o 
 -14   9   6       20.46       21.09      0.90 o 
 -13   9   6        8.54        9.46      0.54 o 
 -12   9   6       10.23       10.02      0.55 o 
 -11   9   6      161.76      165.94      3.42 o 
 -10   9   6        1.23        0.55      0.22 o 
  -9   9   6       80.97       84.36      1.59 o 
  -8   9   6       82.64       90.14      1.58 o 
  -7   9   6        0.50        0.80      0.21 o 
  -6   9   6      292.42      303.05      3.20 o 
  -5   9   6      233.97      220.01      2.72 o 
  -4   9   6      437.49      445.31      4.59 o 
  -3   9   6      250.54      244.21      3.34 o 
  -2   9   6       31.38       32.49      0.92 o 
  -1   9   6       41.70       46.08      1.06 o 
   0   9   6      118.40      119.96      1.87 o 
   1   9   6       49.40       49.23      1.11 o 
   2   9   6      137.83      139.87      2.32 o 
   3   9   6       48.69       51.34      1.07 o 
   4   9   6      285.78      303.85      3.55 o 
   5   9   6       50.74       48.09      1.12 o 
   6   9   6       24.60       24.29      1.12 o 
   7   9   6        0.20        0.67      0.48 o 
   8   9   6       41.99       43.57      1.44 o 
   9   9   6       81.09       82.55      1.66 o 
  10   9   6        1.68        2.47      0.76 o 
  11   9   6       81.45       92.27      3.11 o 
  12   9   6      278.34      307.18      6.57 o 
  13   9   6       16.20       16.81      1.52 o 
  14   9   6        7.24        7.37      1.11 o 
  15   9   6        0.02        1.19      5.36 o 
 -18  10   6       14.21       12.92      2.39 o 
 -17  10   6      626.85      622.13     11.61 o 
 -16  10   6      258.50      260.59      6.09 o 
 -15  10   6        1.45        1.12      0.45 o 
 -14  10   6       37.41       37.74      1.30 o 
 -13  10   6        0.08        0.05      0.40 o 
 -12  10   6      124.00      134.54      2.46 o 
 -11  10   6      262.26      267.29      3.80 o 
 -10  10   6       57.48       57.86      1.42 o 
  -9  10   6      499.41      494.44      3.94 o 
  -8  10   6       65.52       60.35      1.18 o 
  -7  10   6       11.97       13.77      0.54 o 
  -6  10   6       17.11       21.07      0.62 o 
  -5  10   6       37.47       31.36      0.80 o 
  -4  10   6        7.51        7.21      0.43 o 
  -3  10   6       35.22       34.72      0.83 o 
  -2  10   6      165.37      173.75      2.59 o 
  -1  10   6        3.46        4.26      0.26 o 
   0  10   6        1.74        1.37      0.16 o 
   1  10   6       46.27       42.93      1.00 o 
   2  10   6       20.59       16.76      0.61 o 
   3  10   6       64.06       62.29      1.21 o 
   4  10   6      268.81      259.90      3.45 o 
   5  10   6       17.22       13.09      0.50 o 
   6  10   6        6.56        5.83      0.48 o 
   7  10   6       38.63       37.12      1.47 o 
   8  10   6        5.78        7.65      0.76 o 
   9  10   6        6.66        6.94      1.04 o 
  10  10   6      227.90      237.29      5.33 o 
  11  10   6        2.88        2.80      0.86 o 
  12  10   6      315.07      292.90      6.14 o 
  13  10   6        0.00        0.38      1.23 o 
  14  10   6       12.56       11.17      3.84 o 
  15  10   6       26.14       24.86      6.26 o 
 -17  11   6        3.18        2.11      2.01 o 
 -16  11   6       41.13       33.85      3.79 o 
 -15  11   6        4.83        3.34      1.99 o 
 -14  11   6        0.27        0.21      2.46 o 
 -13  11   6       54.44       54.71      4.22 o 
 -12  11   6       82.82       73.24      2.65 o 
 -11  11   6      154.71      133.24      2.35 o 
 -10  11   6       85.83       90.16      1.83 o 
  -9  11   6       89.94       77.72      1.56 o 
  -8  11   6       57.59       52.69      0.85 o 
  -7  11   6       60.84       53.76      0.73 o 
  -6  11   6      291.51      281.34      3.87 o 
  -5  11   6       42.07       42.62      1.52 o 
  -4  11   6       67.16       69.60      3.42 o 
  -3  11   6        1.43        3.68      1.44 o 
  -2  11   6        5.96        5.57      1.35 o 
  -1  11   6      150.40      153.71      4.70 o 
   0  11   6       39.90       42.36      2.21 o 
   1  11   6      184.67      190.55      5.49 o 
   2  11   6       55.98       54.23      1.02 o 
   3  11   6      338.13      345.66      4.03 o 
   4  11   6       34.84       34.92      0.93 o 
   5  11   6      235.03      247.00      3.20 o 
   6  11   6       66.55       59.33      1.64 o 
   7  11   6        4.85        3.13      0.71 o 
   8  11   6       26.87       27.68      2.21 o 
   9  11   6       54.39       56.75      4.38 o 
  10  11   6       24.90       26.26      4.29 o 
  11  11   6       34.31       29.18      3.74 o 
  12  11   6        0.36        2.53      2.91 o 
  13  11   6        1.46        0.57      3.55 o 
 -15  12   6        0.12       -0.17      1.87 o 
 -14  12   6      236.84      219.32      4.00 o 
 -13  12   6       39.07       37.16      2.91 o 
 -12  12   6        2.53        1.95      2.89 o 
 -11  12   6       15.98       15.14      1.95 o 
 -10  12   6       29.82       28.47      3.55 o 
  -9  12   6       57.65       52.41      3.37 o 
  -7  12   6      100.21       98.72      3.42 o 
  -6  12   6       21.90       22.12      2.09 o 
  -5  12   6       18.44       16.85      1.92 o 
  -4  12   6      265.49      288.03      6.56 o 
  -3  12   6      218.39      244.00      7.33 o 
  -2  12   6      103.09      109.49      4.17 o 
  -1  12   6      136.62      149.83      5.17 o 
   0  12   6       58.99       58.54      3.27 o 
   1  12   6       39.62       46.12      2.75 o 
   2  12   6        2.53        3.86      1.59 o 
   3  12   6       10.12        8.60      1.87 o 
   4  12   6       16.60       13.68      1.75 o 
   5  12   6        0.02        0.55      1.75 o 
   6  12   6       53.93       52.07      4.00 o 
   7  12   6        0.32        3.01      2.70 o 
   8  12   6       10.19       10.71      3.43 o 
   9  12   6       62.76       68.41      5.34 o 
  10  12   6        9.80        8.18      3.11 o 
  11  12   6       95.59       94.09      5.95 o 
  12  12   6       10.85        8.03      3.53 o 
 -13  13   6        5.24        6.49      2.44 o 
 -12  13   6       28.45       25.79      3.48 o 
 -11  13   6        4.58        4.58      2.06 o 
 -10  13   6       48.93       48.05      4.45 o 
  -9  13   6        0.71        0.62      2.30 o 
  -8  13   6        0.44       -0.50      2.01 o 
  -7  13   6       28.15       25.67      2.96 o 
  -6  13   6       86.10       80.31      2.97 o 
  -5  13   6       12.95       15.26      3.06 o 
  -4  13   6       10.80       11.45      2.01 o 
  -3  13   6       42.28       41.67      2.96 o 
  -2  13   6        2.28        2.61      1.83 o 
  -1  13   6        2.94        4.88      1.85 o 
   0  13   6       13.44       15.45      2.21 o 
   1  13   6       63.77       61.20      2.75 o 
   2  13   6        0.66        1.21      1.76 o 
   3  13   6      229.11      239.78     10.97 o 
   4  13   6       77.20       76.94      6.07 o 
   5  13   6       88.47      103.65      8.74 o 
   6  13   6      106.26      115.36      7.64 o 
   7  13   6        1.84       -0.74      3.70 o 
   8  13   6       12.43       10.79      4.39 o 
   9  13   6        1.33        4.53      4.26 o 
 -10  14   6       53.97       45.51      3.49 o 
  -9  14   6       34.23       30.65      3.93 o 
  -8  14   6        5.30        5.47      3.15 o 
  -7  14   6        1.69        1.99      2.63 o 
  -6  14   6       20.06       18.65      2.65 o 
  -5  14   6        0.07        1.06      2.28 o 
  -4  14   6       43.33       35.84      4.15 o 
  -3  14   6        0.85        0.88      2.27 o 
  -2  14   6      185.12      170.25      3.94 o 
  -1  14   6        3.49        3.82      2.27 o 
   1  14   6       19.48       18.75      5.38 o 
   2  14   6       51.31       55.68      5.81 o 
   3  14   6       36.04       35.56      4.95 o 
   4  14   6       78.02       85.50      6.32 o 
   5  14   6       57.25       58.52      6.19 o 
   6  14   6        6.56        5.21      3.60 o 
   7  14   6       57.64       65.14      6.18 o 
  -5  15   6       19.31       15.15      2.63 o 
 -24   1   7       24.01       20.12      0.93 o 
 -23   1   7        1.94        1.68      0.33 o 
 -22   1   7       96.65       95.44      1.94 o 
 -21   1   7        3.53        3.72      0.47 o 
 -20   1   7      181.31      188.30      3.34 o 
 -19   1   7      345.01      366.66      4.48 o 
 -18   1   7       57.84       59.85      1.59 o 
 -17   1   7       51.84       51.65      1.28 o 
 -16   1   7      150.26      145.68      2.86 o 
 -15   1   7       41.05       36.50      1.00 o 
 -14   1   7       65.35       56.93      1.35 o 
 -13   1   7      214.72      186.14      4.41 o 
 -12   1   7       12.11        9.98      0.55 o 
 -11   1   7      116.23      108.25      2.80 o 
 -10   1   7      259.10      229.31      4.29 o 
  -9   1   7     1605.07     1660.38     19.77 o 
  -8   1   7      310.58      328.48      5.28 o 
  -7   1   7       26.65       41.32      1.02 o 
  -6   1   7      596.11      623.06      8.30 o 
  -5   1   7      270.60      225.32      3.45 o 
  -4   1   7      172.41      206.74      3.20 o 
  -3   1   7       11.80        5.97      0.33 o 
  -2   1   7       13.80       10.43      0.45 o 
  -1   1   7      287.19      277.46      4.17 o 
   0   1   7        0.89        0.90      0.22 o 
   1   1   7      770.76      827.35     10.36 o 
   2   1   7      471.99      455.12      5.91 o 
   3   1   7      732.05      799.54     10.02 o 
   4   1   7       32.42       28.82      1.00 o 
   5   1   7      339.15      285.59      5.29 o 
   6   1   7      357.70      360.12      7.89 o 
   7   1   7      234.25      211.36      5.80 o 
   8   1   7      405.49      400.72     10.36 o 
   9   1   7       14.47        9.34      0.85 o 
  10   1   7        0.02        0.69      0.40 o 
  11   1   7      172.45      165.02      3.84 o 
  12   1   7      234.03      242.79      4.67 o 
  13   1   7       84.68       91.13      2.48 o 
  14   1   7       42.66       51.48      1.68 o 
  15   1   7        0.14        0.33      0.76 o 
  16   1   7       92.41      113.56      2.97 o 
  17   1   7       59.98       71.91      2.08 o 
  18   1   7       10.83       10.67      0.83 o 
  19   1   7        4.27        5.90      0.88 o 
  20   1   7       21.41       20.15      1.47 o 
 -24   2   7       41.59       31.91      1.00 o 
 -23   2   7       39.08       28.66      1.06 o 
 -22   2   7      274.14      267.56      4.53 o 
 -21   2   7       15.03       14.31      0.61 o 
 -20   2   7      107.99      102.84      2.17 o 
 -19   2   7       27.63       26.64      0.74 o 
 -18   2   7        1.52        2.35      0.33 o 
 -17   2   7      146.07      147.03      2.25 o 
 -16   2   7        0.48        1.12      0.29 o 
 -15   2   7       13.26       13.42      0.66 o 
 -14   2   7      171.69      185.13      3.04 o 
 -13   2   7      279.30      226.93      5.12 o 
 -12   2   7       17.72       16.28      0.67 o 
 -11   2   7      244.55      214.91      4.95 o 
 -10   2   7      320.43      358.39      7.71 o 
  -9   2   7       80.49       83.79      1.80 o 
  -8   2   7     1447.81     1364.47     16.88 o 
  -7   2   7       23.88       21.14      0.62 o 
  -6   2   7       96.81      105.83      2.10 o 
  -5   2   7      460.26      509.68      6.77 o 
  -4   2   7       36.88       38.89      1.02 o 
  -3   2   7       16.76       10.79      0.45 o 
  -2   2   7     1445.57     1502.76     17.33 o 
  -1   2   7       20.46       19.10      0.57 o 
   0   2   7       61.36       41.15      0.99 o 
   1   2   7      302.17      291.80      4.41 o 
   2   2   7      247.86      233.74      3.53 o 
   3   2   7      150.29      182.58      2.97 o 
   4   2   7       70.57       59.61      1.71 o 
   5   2   7     2641.93     2503.87     29.89 o 
   6   2   7      739.92      698.83     14.98 o 
   7   2   7     1018.03      979.44     19.72 o 
   8   2   7       50.65       35.81      1.50 o 
   9   2   7        2.31        4.84      0.54 o 
  10   2   7      190.29      180.52      3.63 o 
  11   2   7        0.28        0.14      0.38 o 
  12   2   7      191.84      191.17      3.46 o 
  13   2   7       42.49       47.91      1.59 o 
  14   2   7       24.46       25.91      1.30 o 
  15   2   7       43.65       47.40      1.78 o 
  16   2   7       10.25        9.89      0.95 o 
  17   2   7       55.84       62.62      2.06 o 
  18   2   7       18.58       19.39      1.18 o 
  19   2   7       45.01       47.62      1.19 o 
 -23   3   7      114.04       96.56      2.25 o 
 -22   3   7      251.79      225.27      3.87 o 
 -21   3   7        6.36        6.59      0.57 o 
 -20   3   7       91.45       86.57      1.66 o 
 -19   3   7      411.08      415.37      5.94 o 
 -18   3   7        9.94        9.44      0.48 o 
 -17   3   7      276.19      295.96      3.56 o 
 -16   3   7        5.95        6.26      0.38 o 
 -15   3   7      131.00      125.13      2.35 o 
 -14   3   7        6.18        8.68      0.40 o 
 -13   3   7      656.15      606.30      6.09 o 
 -12   3   7      869.45      782.84     14.32 o 
 -11   3   7      548.69      566.00     10.92 o 
 -10   3   7      385.11      356.87      7.47 o 
  -9   3   7      178.36      131.10      3.22 o 
  -8   3   7       58.72       36.79      0.97 o 
  -7   3   7       82.55       91.47      1.76 o 
  -6   3   7        1.53        1.02      0.21 o 
  -5   3   7     2264.44     2418.66     23.92 o 
  -4   3   7      123.69      142.39      2.37 o 
  -3   3   7      228.33      272.63      4.05 o 
  -2   3   7      979.64      967.61     12.14 o 
  -1   3   7      241.43      255.40      4.07 o 
   0   3   7       18.47       15.38      0.50 o 
   1   3   7      285.11      268.50      3.65 o 
   2   3   7      106.07       88.05      1.75 o 
   3   3   7       20.28       22.19      0.66 o 
   4   3   7      756.11      699.07     12.18 o 
   5   3   7      136.90      112.05      2.96 o 
   6   3   7       22.28       33.89      1.38 o 
   7   3   7       10.61        1.31      0.40 o 
   8   3   7        0.00        0.03      0.35 o 
   9   3   7      122.11       92.52      2.13 o 
  10   3   7       63.47       47.71      1.64 o 
  11   3   7      597.53      614.96      7.85 o 
  12   3   7      279.85      286.90      5.33 o 
  13   3   7       78.75       76.96      2.34 o 
  14   3   7        1.39        1.06      0.57 o 
  15   3   7      208.30      211.45      4.05 o 
  16   3   7      117.32      119.05      2.96 o 
  17   3   7        3.32        3.04      0.83 o 
  18   3   7        0.41       -0.24      0.69 o 
  19   3   7        1.79        1.87      0.90 o 
 -23   4   7        0.10        0.02      0.33 o 
 -22   4   7       68.03       57.60      1.59 o 
 -21   4   7       27.33       30.88      1.11 o 
 -20   4   7      201.14      190.31      3.31 o 
 -19   4   7      421.19      378.15      4.74 o 
 -18   4   7        0.03        0.16      0.24 o 
 -17   4   7      174.70      167.84      2.86 o 
 -16   4   7      131.71      126.05      2.23 o 
 -15   4   7       15.70       13.63      0.48 o 
 -14   4   7       62.41       68.33      1.54 o 
 -13   4   7      534.42      556.62      6.66 o 
 -12   4   7        2.36        3.67      0.29 o 
 -11   4   7      307.11      270.64      5.95 o 
 -10   4   7       66.47       41.70      1.38 o 
  -9   4   7      253.05      236.07      5.49 o 
  -8   4   7       70.99       62.36      1.68 o 
  -7   4   7        0.00        0.16      0.19 o 
  -6   4   7      284.28      300.65      4.98 o 
  -5   4   7       13.79       26.38      0.76 o 
  -4   4   7      153.57      165.34      2.66 o 
  -3   4   7      970.80     1022.40     11.40 o 
  -2   4   7      352.19      319.37      4.62 o 
  -1   4   7     1903.41     1743.51     18.06 o 
   0   4   7     2061.36     1900.29     19.96 o 
   1   4   7       12.82        3.10      0.31 o 
   2   4   7      177.96      143.00      2.80 o 
   3   4   7      154.32      138.67      2.75 o 
   4   4   7     1866.09     1765.91     36.98 o 
   5   4   7      140.81      146.06      3.69 o 
   6   4   7      298.32      269.13      6.39 o 
   7   4   7        6.67        9.55      0.59 o 
   8   4   7       46.45       50.94      1.47 o 
   9   4   7       23.73       29.73      1.06 o 
  10   4   7        0.03        0.42      0.52 o 
  11   4   7        5.56        8.56      0.73 o 
  12   4   7        1.64        0.71      0.62 o 
  13   4   7      295.58      298.25      5.69 o 
  14   4   7      731.45      722.03     12.23 o 
  15   4   7      134.88      117.99      3.08 o 
  16   4   7      593.09      606.67     11.59 o 
  17   4   7       37.25       36.48      2.06 o 
  18   4   7        1.19        1.14      0.81 o 
  19   4   7      245.27      250.91      3.06 o 
 -23   5   7       33.05       28.39      1.21 o 
 -22   5   7       29.54       26.47      1.09 o 
 -21   5   7      100.03       92.31      1.65 o 
 -20   5   7       93.95       91.19      1.90 o 
 -19   5   7      238.23      217.31      3.87 o 
 -18   5   7      133.24      130.22      2.91 o 
 -17   5   7      192.09      180.33      2.46 o 
 -16   5   7       27.37       27.14      0.69 o 
 -15   5   7      135.15      143.92      2.65 o 
 -14   5   7       92.34       90.90      1.90 o 
 -13   5   7      437.07      442.36      4.77 o 
 -12   5   7       27.98       24.79      0.74 o 
 -11   5   7        3.33        0.42      0.29 o 
 -10   5   7        3.93        1.16      0.24 o 
  -9   5   7      452.28      541.71     10.62 o 
  -8   5   7      331.40      327.11      6.70 o 
  -7   5   7      114.31      140.79      2.91 o 
  -6   5   7        3.36        0.31      0.21 o 
  -5   5   7        1.17        2.63      0.29 o 
  -4   5   7       61.08       57.76      1.21 o 
  -3   5   7        8.25        6.47      0.35 o 
  -2   5   7       33.42       19.93      0.62 o 
  -1   5   7       10.94       13.16      0.48 o 
   0   5   7        0.52        0.28      0.21 o 
   1   5   7       44.42       42.22      1.18 o 
   2   5   7       36.53       19.63      0.69 o 
   3   5   7      411.67      375.06      7.09 o 
   4   5   7       69.96       63.50      2.09 o 
   5   5   7        2.11        4.53      0.55 o 
   6   5   7       12.37       27.19      1.25 o 
   7   5   7       13.12       19.01      0.86 o 
   8   5   7      279.74      236.15      4.57 o 
   9   5   7       40.12       31.78      1.31 o 
  10   5   7       14.40       13.98      0.85 o 
  11   5   7      149.75      151.79      2.70 o 
  12   5   7        2.61        2.66      0.54 o 
  13   5   7       47.94       46.43      1.71 o 
  14   5   7      797.27      778.90     13.91 o 
  15   5   7       65.81       65.21      2.44 o 
  16   5   7        2.93        3.67      0.88 o 
  17   5   7       66.40       68.21      2.51 o 
  18   5   7       68.69       69.81      2.42 o 
 -22   6   7       20.87       17.96      0.85 o 
 -21   6   7        9.61        7.11      0.62 o 
 -20   6   7        1.01        1.06      0.40 o 
 -19   6   7      101.29       88.63      2.08 o 
 -18   6   7        3.11        3.17      0.36 o 
 -17   6   7      393.95      401.05      6.39 o 
 -16   6   7       45.16       50.56      1.33 o 
 -15   6   7      192.55      207.73      3.45 o 
 -14   6   7      152.00      155.85      2.75 o 
 -13   6   7        2.99        2.06      0.24 o 
 -12   6   7        9.09        2.58      0.28 o 
 -11   6   7       56.07       74.76      1.56 o 
 -10   6   7      341.94      286.09      3.48 o 
  -9   6   7        4.00        1.99      0.28 o 
  -8   6   7      120.91       92.59      2.17 o 
  -7   6   7      138.86      126.31      2.66 o 
  -6   6   7       67.71       45.49      1.26 o 
  -5   6   7       62.68       61.10      1.76 o 
  -4   6   7      551.68      514.17      9.05 o 
  -3   6   7     1628.16     1407.40     23.21 o 
  -2   6   7      788.45      718.17     12.72 o 
  -1   6   7      539.91      493.75      9.22 o 
   0   6   7     1944.33     1719.78     28.16 o 
   1   6   7      460.45      412.69      8.02 o 
   2   6   7     4799.48     4172.74     84.28 o 
   3   6   7     1707.86     1471.06     23.21 o 
   4   6   7       82.88       73.90      2.25 o 
   5   6   7      206.58      192.27      5.04 o 
   6   6   7       39.57       31.38      1.16 o 
   7   6   7        2.25        3.70      0.48 o 
   8   6   7      158.48      154.28      3.38 o 
   9   6   7       85.28       85.22      2.14 o 
  10   6   7        0.85        1.40      0.54 o 
  11   6   7       45.41       48.71      1.49 o 
  12   6   7        8.01        6.92      0.76 o 
  13   6   7        0.81        0.99      0.59 o 
  14   6   7       48.67       49.11      2.14 o 
  15   6   7       54.44       53.69      2.08 o 
  16   6   7        0.56        0.80      0.73 o 
  17   6   7        9.74        7.58      0.95 o 
  18   6   7        9.71        8.94      1.06 o 
 -21   7   7       45.05       40.01      1.18 o 
 -20   7   7       14.73       11.68      0.67 o 
 -19   7   7        0.43        0.22      0.38 o 
 -18   7   7       29.97       24.29      0.85 o 
 -17   7   7      117.63      115.89      2.34 o 
 -16   7   7        7.15        7.18      0.52 o 
 -15   7   7      646.05      724.31      7.71 o 
 -14   7   7       50.42       51.55      1.45 o 
 -13   7   7       71.52       73.88      1.80 o 
 -12   7   7       38.48       40.43      1.02 o 
 -11   7   7      140.86      163.70      2.34 o 
 -10   7   7        0.12        0.74      0.29 o 
  -9   7   7      516.61      567.32      5.64 o 
  -8   7   7       98.52       88.88      1.54 o 
  -7   7   7       33.87       29.42      0.88 o 
  -6   7   7      139.58      130.79      2.72 o 
  -5   7   7      862.50      757.47     12.80 o 
  -4   7   7      533.39      470.05      8.65 o 
  -3   7   7     1282.62     1152.60     20.53 o 
  -2   7   7        1.38        2.16      0.26 o 
  -1   7   7      174.38      179.81      3.86 o 
   0   7   7      285.85      294.99      6.26 o 
   1   7   7      263.50      249.69      5.71 o 
   2   7   7      150.77      161.35      3.55 o 
   3   7   7      248.72      252.18      5.07 o 
   4   7   7        1.88        3.36      0.57 o 
   5   7   7        1.10        2.08      0.47 o 
   6   7   7        0.00        0.50      0.50 o 
   7   7   7       19.48       25.20      1.06 o 
   8   7   7       44.27       41.58      1.40 o 
   9   7   7        0.16        0.69      0.61 o 
  10   7   7        7.52        6.64      0.66 o 
  11   7   7       60.92       62.93      1.82 o 
  12   7   7      353.38      359.26      5.42 o 
  13   7   7      139.76      148.62      3.55 o 
  14   7   7      362.35      383.32      5.95 o 
  15   7   7       10.02       11.62      1.18 o 
  16   7   7       25.62       22.42      1.66 o 
  17   7   7        0.20       -0.31      0.95 o 
 -20   8   7       27.47       24.13      1.00 o 
 -19   8   7       23.46       18.77      0.99 o 
 -18   8   7        1.75        1.23      0.43 o 
 -17   8   7        2.45        1.73      0.40 o 
 -16   8   7       60.25       59.56      1.47 o 
 -15   8   7        2.04        2.58      0.36 o 
 -14   8   7       60.49       63.21      1.73 o 
 -13   8   7       87.39       91.85      2.08 o 
 -12   8   7       40.18       41.62      1.21 o 
 -11   8   7      472.92      513.62      3.53 o 
 -10   8   7       97.25      103.34      1.90 o 
  -9   8   7      222.91      225.74      3.10 o 
  -8   8   7      149.63      137.01      2.18 o 
  -7   8   7       38.22       33.04      0.76 o 
  -6   8   7      131.95      143.59      2.37 o 
  -5   8   7       64.38       69.55      1.27 o 
  -4   8   7      758.38      725.24      6.87 o 
  -3   8   7        0.33        0.47      0.19 o 
  -2   8   7      151.95      148.12      2.53 o 
  -1   8   7       53.36       47.03      1.11 o 
   0   8   7       70.48       75.97      1.65 o 
   1   8   7        4.70        5.97      0.31 o 
   2   8   7      160.29      177.87      2.77 o 
   3   8   7       99.93      120.48      1.99 o 
   4   8   7        0.31        0.21      0.28 o 
   5   8   7       26.84       19.37      0.93 o 
   6   8   7      387.85      413.35      4.77 o 
   7   8   7      121.60      127.81      2.56 o 
   8   8   7        4.92        5.31      0.64 o 
   9   8   7      248.85      256.83      3.74 o 
  10   8   7      291.87      303.11      4.76 o 
  11   8   7        5.93        5.54      0.71 o 
  12   8   7      417.11      450.47      7.40 o 
  13   8   7       89.24       87.47      2.49 o 
  14   8   7        0.61        0.14      0.80 o 
  15   8   7        6.49        8.51      2.84 o 
 -19   9   7       16.86       12.13      1.07 o 
 -18   9   7        4.68        3.53      0.57 o 
 -17   9   7        7.51        7.14      0.52 o 
 -16   9   7       15.03       15.50      0.76 o 
 -15   9   7       30.66       28.47      1.04 o 
 -14   9   7       36.44       37.07      1.12 o 
 -13   9   7        1.18        1.59      0.38 o 
 -12   9   7       13.38        9.39      0.57 o 
 -11   9   7      375.98      400.18      5.67 o 
 -10   9   7        7.67        5.22      0.33 o 
  -9   9   7       19.28       24.98      0.76 o 
  -8   9   7      134.05      132.40      2.10 o 
  -7   9   7       22.12       15.07      0.54 o 
  -6   9   7       72.21       71.82      1.49 o 
  -5   9   7       14.99       15.34      0.62 o 
  -4   9   7        8.96        3.44      0.29 o 
  -3   9   7      175.70      188.55      2.80 o 
  -2   9   7       10.74        9.70      0.52 o 
  -1   9   7        0.02        0.19      0.17 o 
   0   9   7        0.11        1.25      0.22 o 
   1   9   7      175.56      193.69      2.84 o 
   2   9   7       65.24       71.27      1.59 o 
   3   9   7      581.09      608.92      5.71 o 
   4   9   7       39.29       34.99      1.06 o 
   5   9   7      265.25      301.39      4.67 o 
   6   9   7        1.13        0.55      0.52 o 
   7   9   7      589.46      601.80      6.92 o 
   8   9   7      564.97      624.76      6.42 o 
   9   9   7      193.71      197.78      3.45 o 
  10   9   7       58.44       53.40      1.71 o 
  11   9   7      235.19      260.31      5.35 o 
  12   9   7        3.95        4.34      1.02 o 
  13   9   7        0.32        0.74      0.97 o 
  14   9   7       25.58       24.39      1.89 o 
  15   9   7       22.50       16.42      3.43 o 
 -18  10   7        2.99        4.10      1.94 o 
 -17  10   7       33.39       29.65      3.34 o 
 -16  10   7       35.80       28.80      0.71 o 
 -15  10   7        0.01        0.00      0.38 o 
 -14  10   7      128.29      124.68      1.83 o 
 -13  10   7        4.54        3.39      0.38 o 
 -12  10   7       54.89       60.66      1.76 o 
 -11  10   7      312.14      327.25      5.95 o 
 -10  10   7        0.36        1.21      0.33 o 
  -9  10   7       89.08       84.35      1.40 o 
  -8  10   7      362.77      368.25      3.56 o 
  -7  10   7        2.32        2.37      0.28 o 
  -6  10   7       14.66       16.29      0.54 o 
  -5  10   7       46.52       46.70      1.14 o 
  -4  10   7       44.47       47.50      1.11 o 
  -3  10   7        4.60        6.97      0.40 o 
  -2  10   7        0.61        0.69      0.19 o 
  -1  10   7        2.39        1.76      0.19 o 
   0  10   7      159.30      168.00      2.35 o 
   1  10   7        0.62        0.47      0.17 o 
   2  10   7      109.26      119.63      1.89 o 
   3  10   7       93.59       90.00      1.68 o 
   4  10   7       39.55       35.34      0.99 o 
   5  10   7      175.81      170.42      3.04 o 
   6  10   7      364.21      361.92      5.15 o 
   7  10   7       14.61       16.28      1.16 o 
   8  10   7        3.89        3.91      0.76 o 
   9  10   7      197.00      209.63      4.59 o 
  10  10   7        0.04        0.07      0.95 o 
  11  10   7        0.18        0.95      1.33 o 
  12  10   7      113.05      106.75      3.08 o 
  13  10   7       17.66       16.42      4.00 o 
  14  10   7        0.31        1.04      4.57 o 
 -17  11   7       97.31       87.92      4.39 o 
 -16  11   7        1.91        0.09      1.85 o 
 -15  11   7       12.17       13.35      2.40 o 
 -14  11   7      134.84      132.52      6.63 o 
 -13  11   7       81.25       84.55      4.17 o 
 -12  11   7      196.75      205.97      5.80 o 
 -11  11   7      178.81      188.34      4.01 o 
 -10  11   7       26.57       20.01      0.90 o 
  -9  11   7       25.71       22.95      0.92 o 
  -8  11   7        6.14        4.17      0.35 o 
  -7  11   7      117.75      112.83      1.85 o 
  -6  11   7      144.54      146.19      1.97 o 
  -5  11   7       20.20       18.61      0.80 o 
  -4  11   7       78.13       75.43      1.30 o 
  -3  11   7       22.28       23.04      0.90 o 
  -2  11   7       33.72       30.77      0.67 o 
  -1  11   7       50.54       47.03      1.00 o 
   0  11   7       96.69       92.45      1.38 o 
   1  11   7       65.95       66.35      1.12 o 
   2  11   7        6.08        5.55      0.33 o 
   3  11   7        0.01       -0.02      0.22 o 
   4  11   7       12.92       11.12      0.48 o 
   5  11   7      316.43      322.02      4.22 o 
   6  11   7       77.02       64.62      1.56 o 
   7  11   7       71.19       60.11      4.31 o 
   8  11   7      104.01      101.42      6.00 o 
   9  11   7        5.36        4.70      3.11 o 
  10  11   7      195.61      209.58      8.37 o 
  11  11   7       62.24       57.53      5.93 o 
  12  11   7        0.40        1.38      3.96 o 
  13  11   7       38.37       35.77      7.28 o 
 -15  12   7        4.91        3.82      2.06 o 
 -13  12   7        2.98        4.67      2.13 o 
 -12  12   7      165.72      151.31      6.23 o 
 -11  12   7       36.22       32.12      5.03 o 
 -10  12   7       27.33       24.10      2.73 o 
  -9  12   7       25.89       28.58      3.43 o 
  -8  12   7       57.70       53.45      3.51 o 
  -7  12   7       35.84       33.94      2.44 o 
  -6  12   7       37.96       37.29      2.56 o 
  -5  12   7      111.60      116.33      4.17 o 
  -4  12   7       27.54       24.96      2.33 o 
  -3  12   7        2.22        2.18      1.30 o 
  -2  12   7        0.01       -0.14      1.54 o 
  -1  12   7       22.66       25.12      2.30 o 
   0  12   7      207.24      210.05      6.43 o 
   1  12   7        3.03        2.46      1.52 o 
   2  12   7        4.65        4.43      1.54 o 
   3  12   7      235.35      230.52      6.18 o 
   4  12   7        7.28        5.59      2.39 o 
   5  12   7      466.58      472.77     15.38 o 
   6  12   7       37.58       33.89      4.10 o 
   7  12   7        8.83        7.78      3.15 o 
   8  12   7      204.33      203.47      9.26 o 
   9  12   7        2.23        2.75      3.18 o 
  10  12   7       75.69       69.71      4.81 o 
  11  12   7       71.82       65.30      4.98 o 
 -13  13   7       42.42       31.53      3.18 o 
 -12  13   7      151.48      134.02      3.84 o 
 -11  13   7        0.09        0.22      1.90 o 
 -10  13   7      270.03      269.51      7.13 o 
  -9  13   7        3.03        2.47      2.47 o 
  -8  13   7        0.71        0.85      1.90 o 
  -7  13   7       30.35       26.64      2.77 o 
  -6  13   7        2.58        0.85      1.85 o 
  -5  13   7        0.01        0.97      3.42 o 
  -4  13   7       18.46       22.49      2.70 o 
  -3  13   7       81.00       81.37      4.07 o 
  -2  13   7        0.18        0.42      1.90 o 
  -1  13   7       28.73       27.30      2.47 o 
   0  13   7        8.97        7.75      2.21 o 
   1  13   7        6.63        6.83      4.39 o 
   2  13   7       14.17       15.36      4.81 o 
   3  13   7        6.19        6.09      3.56 o 
   4  13   7       34.42       34.61      4.38 o 
   5  13   7       22.89       28.65      3.82 o 
   6  13   7      186.30      210.99      6.68 o 
   7  13   7       39.87       37.64      5.12 o 
   8  13   7       69.82       63.55      5.98 o 
 -10  14   7       71.93       59.49      3.60 o 
  -9  14   7        3.67        3.39      2.30 o 
  -8  14   7        7.18        6.35      2.75 o 
  -7  14   7        0.27        0.29      2.18 o 
  -6  14   7        3.63        2.91      2.28 o 
  -5  14   7       19.97       18.75      2.59 o 
  -4  14   7        2.56        4.15      2.46 o 
  -3  14   7      151.82      131.72      6.39 o 
  -2  14   7      122.77       87.77      6.52 o 
  -1  14   7       79.82       75.80      5.28 o 
   0  14   7       33.96       34.91      8.46 o 
   1  14   7        7.24       10.78      8.68 o 
   2  14   7      115.39      112.74      8.13 o 
   3  14   7      112.21      133.14      6.94 o 
   4  14   7        8.09       -1.57      6.37 o 
   5  14   7        1.32        0.03      7.23 o 
 -24   0   8       94.60       78.76      1.02 o 
 -23   0   8      180.82      184.22      4.03 o 
 -22   0   8        0.00        0.66      0.43 o 
 -21   0   8      259.99      357.03     10.33 o 
 -20   0   8        0.34        0.62      0.47 o 
 -19   0   8      803.56      840.40     10.86 o 
 -18   0   8       11.80       11.64      0.88 o 
 -17   0   8       85.49       88.63      2.48 o 
 -16   0   8       36.97       34.56      1.50 o 
 -15   0   8       30.59       26.73      1.11 o 
 -14   0   8      395.99      392.85      7.53 o 
 -13   0   8      201.61      176.06      6.32 o 
 -12   0   8      219.93      200.83      7.32 o 
 -11   0   8     2535.39     2508.17     70.19 o 
 -10   0   8     1676.99     1625.20     46.74 o 
  -9   0   8     1179.69     1073.44     20.13 o 
  -8   0   8     2278.07     2205.52     36.57 o 
  -7   0   8      209.47      205.52      5.57 o 
  -6   0   8      215.97      168.86      3.84 o 
  -5   0   8       37.99       58.35      1.90 o 
  -4   0   8     2063.08     2088.86     27.80 o 
  -3   0   8      859.32      912.56     15.57 o 
  -2   0   8      144.14      192.75      4.48 o 
  -1   0   8       38.68       35.63      1.31 o 
   0   0   8      655.67      690.58     12.59 o 
   1   0   8        9.92        7.84      0.50 o 
   2   0   8        9.40       10.02      0.69 o 
   3   0   8       79.89       90.27      3.67 o 
   4   0   8        9.29       18.20      1.47 o 
   5   0   8      200.47      201.69      7.84 o 
   6   0   8     3299.68     3293.93     91.02 o 
   7   0   8      268.63      271.80     10.03 o 
   8   0   8       64.72       59.19      2.84 o 
   9   0   8       50.18       61.60      2.54 o 
  10   0   8      185.80      168.00      4.43 o 
  11   0   8       62.37       48.33      2.02 o 
  12   0   8       15.02       15.12      1.19 o 
  13   0   8       74.16       85.59      3.25 o 
  14   0   8      469.71      491.07     11.80 o 
  15   0   8       29.12       32.21      2.04 o 
  16   0   8       24.56       26.67      2.11 o 
  17   0   8       16.44       15.55      1.31 o 
  18   0   8      166.33      173.36      4.84 o 
  19   0   8       30.29       37.19      3.39 o 
 -24   1   8        6.56        6.80      0.54 o 
 -23   1   8      162.04      153.53      3.00 o 
 -22   1   8       32.27       32.47      1.14 o 
 -21   1   8        2.00        2.84      0.43 o 
 -20   1   8      237.01      250.87      4.22 o 
 -19   1   8        2.24        1.76      0.31 o 
 -18   1   8       50.47       45.93      1.19 o 
 -17   1   8       30.77       29.30      0.85 o 
 -16   1   8        5.63        3.46      0.33 o 
 -15   1   8       10.00        8.15      0.47 o 
 -14   1   8       10.16       10.62      0.48 o 
 -13   1   8       21.14       13.44      0.61 o 
 -12   1   8      589.87      566.38     12.09 o 
 -11   1   8      195.18      184.95      4.39 o 
 -10   1   8      387.16      356.13      7.91 o 
  -9   1   8      808.45      762.83     11.82 o 
  -8   1   8      290.08      257.89      4.67 o 
  -7   1   8       12.10       19.68      0.73 o 
  -6   1   8      191.90      189.31      3.10 o 
  -5   1   8       13.45       10.52      0.43 o 
  -4   1   8       21.38       23.20      0.71 o 
  -3   1   8       18.12       30.81      0.85 o 
  -2   1   8     1234.14     1389.58     15.52 o 
  -1   1   8      221.97      204.39      3.17 o 
   0   1   8      941.11      958.52     11.68 o 
   1   1   8      155.30      127.07      2.18 o 
   2   1   8      282.01      277.75      5.45 o 
   3   1   8        1.06        0.35      0.33 o 
   4   1   8      116.02      124.53      3.36 o 
   5   1   8        0.02        1.26      0.47 o 
   6   1   8      798.47      757.99     18.40 o 
   7   1   8      448.74      459.29     11.37 o 
   8   1   8      700.79      662.85     15.55 o 
   9   1   8      590.66      569.67      8.56 o 
  10   1   8       50.61       43.05      1.63 o 
  11   1   8        8.30        8.20      0.64 o 
  12   1   8       25.22       24.53      1.09 o 
  13   1   8       40.43       43.11      1.59 o 
  14   1   8       28.55       31.48      1.35 o 
  15   1   8       71.61       80.33      2.75 o 
  16   1   8      122.26      135.84      3.04 o 
  17   1   8       88.45       98.62      2.55 o 
  18   1   8       84.36       85.85      2.89 o 
  19   1   8      129.40      136.83      3.70 o 
 -24   2   8        1.55        1.18      0.42 o 
 -23   2   8      104.88       94.36      2.23 o 
 -22   2   8      104.60      105.13      1.94 o 
 -21   2   8      183.04      190.23      3.25 o 
 -20   2   8      107.50      110.15      2.25 o 
 -19   2   8       84.51       79.09      2.13 o 
 -18   2   8      225.87      255.19      3.48 o 
 -17   2   8      201.27      202.75      2.94 o 
 -16   2   8       50.87       39.66      1.06 o 
 -15   2   8      171.89      173.01      2.80 o 
 -14   2   8      165.37      156.78      2.84 o 
 -13   2   8      308.29      296.88      3.96 o 
 -12   2   8     1407.99     1253.85     23.16 o 
 -11   2   8     1758.15     1636.37     29.51 o 
 -10   2   8        1.28        2.85      0.31 o 
  -9   2   8      190.46      159.81      4.19 o 
  -8   2   8       21.83       19.77      0.81 o 
  -7   2   8      217.20      223.78      4.66 o 
  -6   2   8      432.60      356.58      5.22 o 
  -5   2   8       33.53       44.06      1.06 o 
  -4   2   8       76.28       71.66      1.78 o 
  -3   2   8        1.69        0.14      0.22 o 
  -2   2   8       37.19       45.89      1.06 o 
  -1   2   8       86.58       83.18      1.72 o 
   0   2   8      142.96      168.50      2.82 o 
   1   2   8      123.13      107.13      2.06 o 
   2   2   8      268.32      279.57      5.59 o 
   3   2   8      434.36      456.71      7.73 o 
   4   2   8      446.04      437.94     10.64 o 
   5   2   8      874.63      838.08     18.51 o 
   6   2   8        5.94        5.95      0.54 o 
   7   2   8       13.61       16.38      0.85 o 
   8   2   8       14.48       10.86      0.78 o 
   9   2   8       24.95       19.10      1.06 o 
  10   2   8       32.06       25.00      1.06 o 
  11   2   8        5.19        4.27      0.67 o 
  12   2   8        4.62        2.25      0.54 o 
  13   2   8      154.14      151.77      3.25 o 
  14   2   8      170.43      187.06      4.24 o 
  15   2   8        0.40        0.50      0.55 o 
  16   2   8      122.05      116.88      2.91 o 
  17   2   8       12.90       15.41      0.99 o 
  18   2   8       78.64       86.46      2.72 o 
  19   2   8       37.55       37.10      1.83 o 
 -23   3   8       12.75       11.64      0.76 o 
 -22   3   8        8.12        5.83      0.48 o 
 -21   3   8       10.40       10.93      0.76 o 
 -20   3   8       15.12       15.48      0.66 o 
 -19   3   8       13.67       12.70      0.61 o 
 -18   3   8        1.73        1.73      0.38 o 
 -17   3   8       40.07       48.07      1.33 o 
 -16   3   8       23.91       19.82      0.71 o 
 -15   3   8       49.98       54.11      1.33 o 
 -14   3   8      220.18      209.04      3.45 o 
 -13   3   8        0.01        0.02      0.24 o 
 -12   3   8        0.19        0.03      0.22 o 
 -11   3   8       51.03       44.01      1.31 o 
 -10   3   8      449.19      360.64      7.77 o 
  -9   3   8      733.29      640.40     13.87 o 
  -8   3   8      446.06      381.45      8.53 o 
  -7   3   8        0.06        0.43      0.26 o 
  -6   3   8       32.50       27.56      0.85 o 
  -5   3   8       44.06       52.62      1.19 o 
  -4   3   8        7.20        2.02      0.24 o 
  -3   3   8        8.77        3.48      0.28 o 
  -2   3   8       79.89       58.95      1.30 o 
  -1   3   8       56.00       35.36      0.90 o 
   0   3   8      490.29      481.33      6.66 o 
   1   3   8      335.91      356.45      5.29 o 
   2   3   8      105.85       99.21      2.44 o 
   3   3   8        0.42        2.20      0.36 o 
   4   3   8      565.84      517.09     10.83 o 
   5   3   8      152.95      148.37      4.69 o 
   6   3   8       69.72       67.41      2.28 o 
   7   3   8      340.25      315.31      8.01 o 
   8   3   8      155.91      146.39      4.08 o 
   9   3   8       13.17       18.54      0.90 o 
  10   3   8      844.32      805.51      9.91 o 
  11   3   8      403.86      416.05      6.95 o 
  12   3   8       74.13       83.84      2.56 o 
  13   3   8      380.48      381.09      6.23 o 
  14   3   8      168.98      159.93      3.91 o 
  15   3   8        4.82        3.18      0.67 o 
  16   3   8       16.76       15.78      1.31 o 
  17   3   8       11.65       12.26      1.02 o 
  18   3   8       33.86       31.38      1.71 o 
  19   3   8       12.18        8.82      1.37 o 
 -23   4   8        0.27       -0.07      0.36 o 
 -22   4   8        1.51        0.86      0.40 o 
 -21   4   8        2.59        2.21      0.47 o 
 -20   4   8        0.10        0.19      0.42 o 
 -19   4   8       16.50       10.76      0.54 o 
 -18   4   8       35.82       33.73      1.04 o 
 -17   4   8      164.20      168.91      2.59 o 
 -16   4   8      111.45      114.51      2.13 o 
 -15   4   8       42.24       36.29      1.07 o 
 -14   4   8      413.90      424.87      4.93 o 
 -13   4   8        0.04        0.07      0.22 o 
 -12   4   8      116.72      105.34      2.14 o 
 -11   4   8      153.65      136.55      3.69 o 
 -10   4   8      133.07      137.43      3.62 o 
  -9   4   8      203.53      164.71      4.19 o 
  -8   4   8       33.35       33.96      1.11 o 
  -7   4   8       22.53       25.62      1.12 o 
  -6   4   8       84.79       71.46      1.44 o 
  -5   4   8       37.48       26.92      0.81 o 
  -4   4   8      271.94      269.58      4.17 o 
  -3   4   8      172.14      157.43      2.75 o 
  -2   4   8      512.81      482.81      6.84 o 
  -1   4   8      885.26      806.59     10.93 o 
   0   4   8      645.88      614.78      8.53 o 
   1   4   8      436.04      348.98      5.74 o 
   2   4   8     2232.36     2158.14     39.04 o 
   3   4   8       10.13       11.19      0.69 o 
   4   4   8      295.08      260.42      6.30 o 
   5   4   8       44.19       29.91      1.28 o 
   6   4   8       82.16       89.86      3.01 o 
   7   4   8        3.85        0.33      0.52 o 
   8   4   8      111.89      138.69      3.49 o 
   9   4   8       61.58       65.47      2.18 o 
  10   4   8       62.98       66.53      2.16 o 
  11   4   8        0.51       -0.09      0.64 o 
  12   4   8       10.27       11.04      1.07 o 
  13   4   8        3.12        3.03      0.66 o 
  14   4   8        0.30        0.19      0.59 o 
  15   4   8        2.81        1.44      0.67 o 
  16   4   8       20.53       18.25      1.31 o 
  17   4   8        0.52        0.50      0.73 o 
  18   4   8       10.79       11.10      1.14 o 
 -22   5   8       19.52       16.21      0.73 o 
 -21   5   8        6.37        6.38      0.45 o 
 -20   5   8       59.87       61.42      1.56 o 
 -19   5   8      101.92       96.47      2.30 o 
 -18   5   8        2.26        2.80      0.43 o 
 -17   5   8      425.22      429.21      5.33 o 
 -16   5   8       11.69       15.59      0.62 o 
 -15   5   8       53.11       55.28      1.31 o 
 -14   5   8       67.77       72.72      1.65 o 
 -13   5   8       69.61       83.27      1.76 o 
 -12   5   8       86.04       84.55      1.89 o 
 -11   5   8       46.53       33.52      0.99 o 
 -10   5   8       24.17       26.67      1.06 o 
  -9   5   8       82.36       60.84      1.82 o 
  -8   5   8       46.84       33.82      1.25 o 
  -7   5   8      237.60      223.57      4.86 o 
  -6   5   8       39.05       19.91      0.74 o 
  -5   5   8      456.76      379.55      6.80 o 
  -4   5   8      295.67      243.34      4.84 o 
  -3   5   8       27.57       31.60      1.06 o 
  -2   5   8     1717.84     1509.39     26.07 o 
  -1   5   8     1327.58     1131.52     19.85 o 
   0   5   8       45.10       30.27      0.95 o 
   1   5   8        2.52        1.31      0.26 o 
   2   5   8       33.99       24.89      1.00 o 
   3   5   8      125.63      116.09      3.53 o 
   4   5   8        0.22        0.52      0.54 o 
   5   5   8      305.12      273.89      7.51 o 
   6   5   8       39.87       22.40      1.14 o 
   7   5   8       29.81       35.77      1.52 o 
   8   5   8        0.03        2.75      0.64 o 
   9   5   8       16.86       28.77      1.42 o 
  10   5   8      182.35      192.13      4.01 o 
  11   5   8      101.55      105.72      3.06 o 
  12   5   8      473.58      500.23      7.87 o 
  13   5   8       26.72       24.93      1.49 o 
  14   5   8      156.80      143.59      3.00 o 
  15   5   8        4.66        3.39      0.85 o 
  16   5   8       23.80       23.40      1.56 o 
  17   5   8        8.31        7.99      1.16 o 
  18   5   8       76.57       80.28      1.42 o 
 -22   6   8       45.69       40.55      1.09 o 
 -21   6   8       28.88       25.39      0.88 o 
 -20   6   8      135.50      121.12      2.39 o 
 -19   6   8        0.37        0.40      0.33 o 
 -18   6   8      209.28      202.76      3.45 o 
 -17   6   8      500.12      487.97      7.40 o 
 -16   6   8       24.85       22.97      0.76 o 
 -15   6   8      147.63      153.08      2.48 o 
 -14   6   8       50.00       58.66      1.16 o 
 -13   6   8        0.14        0.50      0.24 o 
 -12   6   8        5.60        2.80      0.29 o 
 -11   6   8       57.59       71.08      1.66 o 
 -10   6   8      159.72      174.76      2.80 o 
  -9   6   8        2.93        0.16      0.28 o 
  -8   6   8       54.81       42.60      1.28 o 
  -7   6   8      385.81      299.70      6.95 o 
  -6   6   8       15.65       18.51      0.76 o 
  -5   6   8      101.82      101.18      2.39 o 
  -4   6   8      219.81      175.14      3.86 o 
  -3   6   8      862.07      806.59     14.58 o 
  -2   6   8       68.80       56.51      1.61 o 
  -1   6   8      367.15      301.32      6.14 o 
   0   6   8      153.60      136.42      3.20 o 
   1   6   8       56.91       62.00      1.75 o 
   2   6   8      793.32      740.26     17.18 o 
   3   6   8      115.71      102.57      3.36 o 
   4   6   8        3.52        2.68      0.50 o 
   5   6   8       10.80       15.01      0.83 o 
   6   6   8      120.04      100.50      2.68 o 
   7   6   8      148.55      137.07      3.25 o 
   8   6   8        4.11        4.22      0.74 o 
   9   6   8       10.76       11.47      0.83 o 
  10   6   8        5.92        5.02      0.67 o 
  11   6   8        0.00       -0.50      0.62 o 
  12   6   8        9.68        7.40      0.95 o 
  13   6   8        7.06        4.03      0.86 o 
  14   6   8        0.45        0.52      0.81 o 
  15   6   8       60.52       59.66      2.72 o 
  16   6   8        5.90        4.57      0.97 o 
  17   6   8       41.47       38.76      1.90 o 
 -21   7   8       22.20       22.73      0.92 o 
 -20   7   8      145.88      132.43      2.44 o 
 -19   7   8      158.27      149.06      2.44 o 
 -18   7   8      186.72      186.52      3.20 o 
 -17   7   8       19.37       19.48      0.80 o 
 -16   7   8      173.15      180.07      3.84 o 
 -15   7   8       89.07       96.27      2.18 o 
 -14   7   8       47.94       51.56      1.50 o 
 -13   7   8       62.25       71.49      1.51 o 
 -12   7   8       76.96       93.59      1.85 o 
 -11   7   8      209.55      239.01      3.39 o 
 -10   7   8      453.01      496.50      5.04 o 
  -9   7   8        4.61        6.80      0.40 o 
  -8   7   8       47.94       30.67      1.02 o 
  -7   7   8       41.07       40.89      1.14 o 
  -6   7   8        0.11        0.88      0.24 o 
  -5   7   8       77.38       48.85      1.44 o 
  -4   7   8      188.92      216.16      4.67 o 
  -3   7   8      112.72       90.79      2.41 o 
  -2   7   8      248.71      234.36      5.14 o 
  -1   7   8       77.63       86.18      2.13 o 
   0   7   8       67.33       54.83      1.49 o 
   1   7   8      381.00      372.92      5.35 o 
   2   7   8      897.43      944.44     11.68 o 
   3   7   8      253.89      279.84      4.95 o 
   4   7   8       36.09       33.75      1.40 o 
   5   7   8       16.44       22.42      1.16 o 
   6   7   8      115.75      112.67      2.66 o 
   7   7   8        2.68        3.89      0.66 o 
   8   7   8      206.83      209.44      4.07 o 
   9   7   8        1.75        1.16      0.55 o 
  10   7   8      120.86      115.34      2.56 o 
  11   7   8       96.91       98.10      2.56 o 
  12   7   8      107.15      103.91      2.66 o 
  13   7   8        1.01        0.92      0.78 o 
  14   7   8        0.99        1.68      0.80 o 
  15   7   8        3.37        2.92      0.90 o 
  16   7   8        2.86        1.52      0.95 o 
 -20   8   8       59.91       55.34      1.56 o 
 -19   8   8      297.72      250.92      3.80 o 
 -18   8   8        0.01       -0.03      0.35 o 
 -17   8   8       44.14       42.48      1.23 o 
 -16   8   8        7.56        6.52      0.52 o 
 -15   8   8       72.70       77.41      2.06 o 
 -14   8   8        4.01        4.81      0.54 o 
 -13   8   8        0.44        0.95      0.36 o 
 -12   8   8       21.41       31.05      0.90 o 
 -11   8   8       14.15       17.90      0.67 o 
 -10   8   8      237.31      261.96      3.63 o 
  -9   8   8       24.33       24.84      0.76 o 
  -8   8   8      160.20      187.52      2.97 o 
  -7   8   8        2.56        3.36      0.33 o 
  -6   8   8      358.84      339.21      4.52 o 
  -5   8   8      119.36      129.96      2.34 o 
  -4   8   8        3.39        5.62      0.40 o 
  -3   8   8      274.45      276.57      4.66 o 
  -2   8   8       12.54        9.34      0.52 o 
  -1   8   8       40.06       40.72      1.02 o 
   0   8   8        7.13        8.72      0.50 o 
   1   8   8       33.10       32.07      0.88 o 
   2   8   8       30.34       24.23      0.88 o 
   3   8   8        9.01        6.76      0.67 o 
   4   8   8      359.90      365.99      6.30 o 
   5   8   8      216.55      231.32      4.05 o 
   6   8   8        9.35       10.95      0.80 o 
   7   8   8       78.10       82.63      2.28 o 
   8   8   8       21.76       23.68      1.12 o 
   9   8   8        6.09        7.54      0.85 o 
  10   8   8       73.84       71.75      2.18 o 
  11   8   8      103.53      121.97      3.48 o 
  12   8   8       60.40       58.86      2.53 o 
  13   8   8       42.52       45.08      2.46 o 
  14   8   8       13.57       10.85      1.35 o 
  15   8   8       53.25       49.33      1.95 o 
 -19   9   8       33.41       23.72      1.40 o 
 -18   9   8        0.27        0.40      0.54 o 
 -17   9   8       77.09       68.38      1.82 o 
 -16   9   8       34.91       32.61      1.02 o 
 -15   9   8      126.89      135.48      2.28 o 
 -14   9   8       24.40       24.55      0.92 o 
 -13   9   8       74.12       78.13      2.01 o 
 -12   9   8       35.88       39.94      1.23 o 
 -11   9   8       64.02       60.56      1.45 o 
 -10   9   8        3.09        4.26      0.36 o 
  -9   9   8       86.15       99.08      1.87 o 
  -8   9   8        7.51        5.29      0.45 o 
  -7   9   8        8.48        9.72      0.52 o 
  -6   9   8       12.76       10.90      0.42 o 
  -5   9   8        1.86        2.61      0.33 o 
  -4   9   8      455.47      456.16      5.17 o 
  -3   9   8       40.08       39.77      1.25 o 
  -2   9   8        7.29        8.96      0.47 o 
  -1   9   8      221.99      225.32      3.24 o 
   0   9   8      278.77      302.18      4.00 o 
   1   9   8      227.99      241.23      3.18 o 
   2   9   8      112.52      126.67      2.63 o 
   3   9   8      116.34      128.23      2.68 o 
   4   9   8      784.16      817.07     11.16 o 
   5   9   8      174.54      200.27      4.41 o 
   6   9   8        2.80        3.23      0.74 o 
   7   9   8       16.21       13.54      1.06 o 
   8   9   8       57.35       53.22      1.87 o 
   9   9   8        2.51        2.98      0.67 o 
  10   9   8       56.64       53.59      2.25 o 
  11   9   8       28.87       30.57      1.71 o 
  12   9   8       34.18       36.26      1.80 o 
  13   9   8      106.09       99.60      2.75 o 
  14   9   8        4.19        3.81      1.42 o 
 -18  10   8        4.55        4.34      2.16 o 
 -17  10   8      111.38      108.93      2.94 o 
 -16  10   8       64.62       54.51      1.14 o 
 -15  10   8       77.91       67.27      2.11 o 
 -14  10   8       19.55       20.03      0.81 o 
 -13  10   8       45.94       45.15      1.38 o 
 -12  10   8      401.31      414.37      6.28 o 
 -11  10   8        4.62        4.93      0.43 o 
 -10  10   8       92.49       88.96      1.45 o 
  -9  10   8       60.14       61.68      1.35 o 
  -8  10   8       48.98       46.29      1.14 o 
  -7  10   8       44.02       44.54      1.14 o 
  -6  10   8       18.82       19.27      0.76 o 
  -5  10   8        0.49        0.10      0.24 o 
  -4  10   8        5.42        4.39      0.36 o 
  -3  10   8       48.06       44.73      1.06 o 
  -2  10   8      110.92      122.40      1.82 o 
  -1  10   8       39.84       39.30      0.88 o 
   0  10   8        0.25        0.73      0.24 o 
   1  10   8        1.68        0.93      0.22 o 
   2  10   8       10.26        9.55      0.50 o 
   3  10   8       20.62       22.00      1.09 o 
   4  10   8        0.06        0.42      0.76 o 
   5  10   8        8.57        6.66      0.85 o 
   6  10   8      167.35      167.81      4.32 o 
   7  10   8      165.66      170.02      3.62 o 
   8  10   8      348.01      367.04      7.84 o 
   9  10   8       10.02        8.86      1.31 o 
  10  10   8       88.31       90.48      3.84 o 
  11  10   8      213.15      205.88      5.91 o 
  12  10   8       18.92       16.76      3.72 o 
  13  10   8        5.93        5.00      3.13 o 
 -16  11   8       14.98       11.26      2.82 o 
 -15  11   8       12.41       11.78      2.20 o 
 -14  11   8        0.94        0.78      1.90 o 
 -13  11   8        1.60       -0.29      1.61 o 
 -12  11   8      181.31      179.03      7.47 o 
 -11  11   8      133.20      111.78      2.94 o 
 -10  11   8       72.47       62.91      1.80 o 
  -9  11   8        9.16        9.57      0.57 o 
  -8  11   8       63.33       54.63      1.30 o 
  -7  11   8        0.01        0.21      0.26 o 
  -6  11   8       43.61       41.46      1.14 o 
  -5  11   8       31.28       32.49      0.85 o 
  -4  11   8      121.45      129.77      1.83 o 
  -3  11   8       11.80       13.44      0.40 o 
  -2  11   8       26.28       23.97      0.92 o 
  -1  11   8        0.07        0.09      0.17 o 
   0  11   8        4.78        6.02      0.35 o 
   1  11   8       51.71       51.63      1.26 o 
   2  11   8       10.53        9.62      0.50 o 
   3  11   8        0.01        0.14      0.31 o 
   4  11   8       70.80       63.76      1.33 o 
   5  11   8       11.99       11.43      1.02 o 
   6  11   8        9.25        6.19      1.64 o 
   7  11   8      371.88      359.66     14.74 o 
   8  11   8      122.03      113.49      7.06 o 
   9  11   8       46.81       44.78      5.00 o 
  10  11   8        4.37        7.13      3.70 o 
  11  11   8       14.49       10.59      3.36 o 
  12  11   8       43.31       41.96      6.04 o 
 -13  12   8       42.16       40.36      2.94 o 
 -12  12   8       46.59       44.20      3.20 o 
 -11  12   8       67.72       71.20      4.69 o 
 -10  12   8       48.76       45.72      3.87 o 
  -9  12   8        4.63        3.68      2.30 o 
  -8  12   8        7.04        6.45      2.06 o 
  -7  12   8       90.14       83.38      3.20 o 
  -6  12   8       40.21       35.81      2.80 o 
  -5  12   8        1.86        2.34      1.70 o 
  -4  12   8        0.56        0.92      1.56 o 
  -3  12   8       59.14       52.88      3.11 o 
  -2  12   8      170.63      182.63      3.83 o 
  -1  12   8       13.72       11.62      2.08 o 
   0  12   8       50.30       56.43      2.87 o 
   1  12   8        1.13        1.49      1.80 o 
   2  12   8       84.81       84.00      3.67 o 
   3  12   8       14.18       12.75      2.02 o 
   4  12   8       32.98       36.76      4.74 o 
   5  12   8       31.73       41.55      4.98 o 
   6  12   8        0.46        1.07      3.29 o 
   7  12   8       34.99       37.16      4.17 o 
   8  12   8        6.79        9.57      3.94 o 
   9  12   8       55.35       62.81      5.41 o 
  10  12   8        0.00       -1.30      3.68 o 
 -11  13   8       59.91       57.22      4.74 o 
 -10  13   8       42.40       37.38      3.06 o 
  -9  13   8       79.32       77.23      4.53 o 
  -8  13   8        4.59        5.43      2.58 o 
  -7  13   8      150.11      135.73      6.21 o 
  -6  13   8       42.51       38.80      3.06 o 
  -5  13   8      213.53      214.81      6.57 o 
  -4  13   8        4.12        4.51      2.37 o 
  -3  13   8      192.67      186.86      5.47 o 
  -2  13   8      134.80      133.75      4.32 o 
  -1  13   8       67.03       63.79      3.29 o 
   0  13   8       60.55       57.32      3.89 o 
   1  13   8       30.56       25.38      3.01 o 
   2  13   8        0.06       -0.21      4.03 o 
   3  13   8        3.43        1.57      5.22 o 
   4  13   8      103.36      124.34      7.30 o 
   5  13   8        4.53        4.41      3.74 o 
   6  13   8       29.09       35.03      5.00 o 
   7  13   8       33.16       34.80      5.69 o 
  -8  14   8        4.81        5.64      2.53 o 
  -7  14   8       84.30       77.22      3.58 o 
  -6  14   8       26.16       26.38      3.18 o 
  -5  14   8        5.63        2.94      2.28 o 
  -4  14   8      206.20      175.75      2.73 o 
  -3  14   8        8.45        3.13      2.37 o 
   0  14   8       74.68       73.76      6.87 o 
   1  14   8       54.73       59.66      6.50 o 
   2  14   8        1.48        4.51      5.22 o 
   3  14   8      175.70      200.50      9.72 o 
   4  14   8       11.40        9.93      5.10 o 
 -24   1   9       13.77       10.90      0.76 o 
 -23   1   9       70.15       64.68      1.80 o 
 -22   1   9       49.80       47.36      1.87 o 
 -21   1   9        2.76        2.65      0.40 o 
 -20   1   9       60.03       63.52      1.75 o 
 -19   1   9       39.03       41.34      1.11 o 
 -18   1   9       65.76       74.66      1.69 o 
 -17   1   9       11.54       12.97      0.57 o 
 -16   1   9        7.73        7.32      0.38 o 
 -15   1   9      249.75      271.47      4.50 o 
 -14   1   9       29.20       29.58      0.95 o 
 -13   1   9       18.90       17.35      0.76 o 
 -12   1   9      148.55      166.11      4.34 o 
 -11   1   9     2163.72     2141.05     42.59 o 
 -10   1   9       33.79       36.01      1.38 o 
  -9   1   9     4561.26     4651.63    126.76 o 
  -8   1   9      285.55      312.86      6.16 o 
  -7   1   9      722.38      643.46      9.58 o 
  -6   1   9       52.36       67.51      1.83 o 
  -5   1   9      320.96      322.81      6.49 o 
  -4   1   9     1231.94     1235.11     18.40 o 
  -3   1   9      561.60      582.55     10.16 o 
  -2   1   9        1.36        1.04      0.36 o 
  -1   1   9      329.69      332.10      7.80 o 
   0   1   9       34.29       26.17      1.18 o 
   1   1   9      572.12      523.83     10.43 o 
   2   1   9      127.14      140.49      3.74 o 
   3   1   9       13.09       13.79      0.80 o 
   4   1   9      428.18      393.09      9.69 o 
   5   1   9       14.06       17.70      1.00 o 
   6   1   9       78.08       68.79      2.35 o 
   7   1   9      391.25      372.82      9.50 o 
   8   1   9      302.79      296.45      5.47 o 
   9   1   9      304.10      319.32      6.02 o 
  10   1   9      513.45      520.61      8.43 o 
  11   1   9        4.67        5.19      0.62 o 
  12   1   9       76.89       75.14      2.41 o 
  13   1   9      348.98      365.86      5.38 o 
  14   1   9       14.96       16.35      1.11 o 
  15   1   9       13.52       15.20      1.06 o 
  16   1   9       58.66       60.23      2.11 o 
  17   1   9       32.00       33.87      1.52 o 
  18   1   9       52.45       54.97      1.69 o 
 -23   2   9      126.28      119.58      2.59 o 
 -22   2   9        8.58        6.28      0.50 o 
 -21   2   9      317.23      325.37      4.62 o 
 -20   2   9        0.02       -0.14      0.29 o 
 -19   2   9       14.73       13.60      0.59 o 
 -18   2   9        1.80        2.61      0.31 o 
 -17   2   9        6.63        6.75      0.45 o 
 -16   2   9       46.62       51.37      1.11 o 
 -15   2   9      215.65      208.18      3.24 o 
 -14   2   9        7.35        7.80      0.42 o 
 -13   2   9        0.45        0.10      0.24 o 
 -12   2   9       66.96       82.51      2.48 o 
 -11   2   9      952.05      891.08     19.54 o 
 -10   2   9      109.56       97.90      2.63 o 
  -9   2   9      328.46      318.33      7.11 o 
  -8   2   9       84.42       88.77      2.55 o 
  -7   2   9      264.62      264.45      5.26 o 
  -6   2   9       94.96       87.16      2.35 o 
  -5   2   9        0.82        1.37      0.40 o 
  -4   2   9      323.08      322.55      5.66 o 
  -3   2   9      537.50      488.83      9.22 o 
  -2   2   9      459.62      491.38      9.33 o 
  -1   2   9       81.33       82.44      2.25 o 
   0   2   9       62.62       78.20      2.37 o 
   1   2   9        1.27       -0.10      0.36 o 
   2   2   9      438.12      415.15     10.36 o 
   3   2   9       54.00       63.22      2.21 o 
   4   2   9       89.31       92.54      2.96 o 
   5   2   9       11.36       17.89      1.04 o 
   6   2   9      292.40      270.66      7.92 o 
   7   2   9      224.92      222.07      4.36 o 
   8   2   9       21.29       15.78      0.86 o 
   9   2   9      104.20      114.47      2.53 o 
  10   2   9        6.36       10.64      0.80 o 
  11   2   9        0.53        1.92      0.54 o 
  12   2   9      145.76      136.06      3.69 o 
  13   2   9        0.06        0.00      0.55 o 
  14   2   9       52.80       55.87      1.95 o 
  15   2   9       12.35       11.59      1.00 o 
  16   2   9        0.30        0.67      0.74 o 
  17   2   9       28.11       26.57      1.42 o 
  18   2   9       14.90       16.12      1.16 o 
 -23   3   9       13.44       10.71      0.62 o 
 -22   3   9       24.31       20.74      0.85 o 
 -21   3   9        5.28        5.79      0.48 o 
 -20   3   9       12.47       10.72      0.50 o 
 -19   3   9        1.19        1.09      0.33 o 
 -18   3   9       11.09       12.66      0.69 o 
 -17   3   9      249.30      266.68      4.24 o 
 -16   3   9      202.20      225.23      3.18 o 
 -15   3   9        2.10        2.66      0.36 o 
 -14   3   9        6.06        6.23      0.43 o 
 -13   3   9       21.72       35.39      1.04 o 
 -12   3   9      662.39      606.02      6.47 o 
 -11   3   9      214.18      200.98      5.02 o 
 -10   3   9      314.48      271.04      6.40 o 
  -9   3   9        3.37        2.85      0.38 o 
  -8   3   9       48.11       30.69      1.14 o 
  -7   3   9        3.46        1.83      0.35 o 
  -6   3   9       70.08       83.24      2.41 o 
  -5   3   9      701.52      706.75     11.83 o 
  -4   3   9      551.69      488.92      9.41 o 
  -3   3   9      396.59      384.55      7.37 o 
  -2   3   9      937.69      930.17     16.11 o 
  -1   3   9      157.27      166.35      3.89 o 
   0   3   9      246.20      223.43      5.69 o 
   1   3   9      648.69      618.10     14.42 o 
   2   3   9     1046.84      998.24     21.31 o 
   3   3   9        0.65        1.64      0.43 o 
   4   3   9       56.80       44.94      1.61 o 
   5   3   9      843.87      753.01     16.91 o 
   6   3   9        6.59        7.30      0.66 o 
   7   3   9      209.74      212.18      3.89 o 
   8   3   9      139.12      158.44      3.60 o 
   9   3   9       12.38       11.42      0.74 o 
  10   3   9        4.09        3.89      0.55 o 
  11   3   9       14.91       13.72      0.93 o 
  12   3   9       79.04       80.37      2.48 o 
  13   3   9       24.65       24.18      1.28 o 
  14   3   9        0.05        0.17      0.81 o 
  15   3   9       28.38       26.90      1.47 o 
  16   3   9      120.84      125.41      2.94 o 
  17   3   9       19.28       19.82      1.28 o 
  18   3   9       53.66       54.99      1.73 o 
 -23   4   9       49.33       46.69      0.78 o 
 -22   4   9        4.85        4.34      0.47 o 
 -21   4   9       41.57       36.64      1.25 o 
 -20   4   9       18.03       17.83      0.88 o 
 -19   4   9       58.16       49.32      1.52 o 
 -18   4   9      126.09      119.61      2.35 o 
 -17   4   9      241.08      248.84      3.46 o 
 -16   4   9       36.98       37.80      1.06 o 
 -15   4   9        3.58        5.86      0.42 o 
 -14   4   9        0.21        1.54      0.29 o 
 -13   4   9        0.23        0.28      0.29 o 
 -12   4   9       86.14       88.06      1.99 o 
 -11   4   9       49.63       38.23      1.06 o 
 -10   4   9      154.55      144.32      3.79 o 
  -9   4   9       24.39        4.19      0.40 o 
  -8   4   9      401.58      388.32      8.39 o 
  -7   4   9      933.53      896.04     17.88 o 
  -6   4   9      342.66      334.07      7.49 o 
  -5   4   9      132.44      131.78      3.72 o 
  -4   4   9      333.09      297.73      7.13 o 
  -3   4   9      196.48      189.92      5.40 o 
  -2   4   9        0.00        0.47      0.36 o 
  -1   4   9     3034.64     2940.38     62.86 o 
   0   4   9     2285.95     2273.81     46.74 o 
   1   4   9       29.39       30.53      1.40 o 
   2   4   9      362.99      356.21      8.95 o 
   3   4   9     1017.87      976.44     21.64 o 
   4   4   9      210.98      195.64      5.52 o 
   5   4   9     1743.71     1777.33     36.57 o 
   6   4   9       10.58       15.15      0.90 o 
   7   4   9        6.03        8.70      0.78 o 
   8   4   9       26.58       24.46      1.11 o 
   9   4   9       75.76       82.01      2.32 o 
  10   4   9        0.45       -0.02      0.50 o 
  11   4   9        6.26        4.90      0.73 o 
  12   4   9        1.12        1.12      0.67 o 
  13   4   9        0.89        0.29      0.73 o 
  14   4   9      108.33       97.46      3.08 o 
  15   4   9       15.71       17.49      1.49 o 
  16   4   9      154.74      159.83      4.55 o 
  17   4   9       33.86       32.30      1.99 o 
 -22   5   9        3.27        3.74      0.43 o 
 -21   5   9       36.16       37.29      1.23 o 
 -20   5   9       38.26       38.19      1.12 o 
 -19   5   9      219.97      215.17      4.12 o 
 -18   5   9       40.61       38.09      1.04 o 
 -17   5   9       72.68       68.91      1.63 o 
 -16   5   9       47.07       47.52      1.31 o 
 -15   5   9        4.81        5.29      0.47 o 
 -14   5   9       65.08       63.60      1.50 o 
 -13   5   9       10.44       15.33      0.62 o 
 -12   5   9       12.69        9.91      0.59 o 
 -11   5   9       50.10       41.60      1.11 o 
 -10   5   9      369.37      294.70      5.11 o 
  -9   5   9        6.16        8.10      0.57 o 
  -8   5   9       64.64       84.55      2.44 o 
  -7   5   9      100.52       73.81      2.30 o 
  -6   5   9       16.66       29.80      1.28 o 
  -5   5   9        9.09       23.13      0.93 o 
  -4   5   9      347.12      280.47      7.22 o 
  -3   5   9       89.51       93.72      2.82 o 
  -2   5   9     1417.16     1403.44     29.39 o 
  -1   5   9      625.18      597.67     13.73 o 
   0   5   9      412.00      374.37      9.30 o 
   1   5   9      451.06      424.83     10.02 o 
   2   5   9       78.67       77.65      3.20 o 
   3   5   9      369.07      360.09      9.53 o 
   4   5   9       32.91       26.74      1.28 o 
   5   5   9       93.48       96.31      2.51 o 
   6   5   9        7.58        4.67      0.69 o 
   7   5   9       30.51       35.13      1.45 o 
   8   5   9       44.67       47.17      1.83 o 
   9   5   9       51.41       56.43      1.94 o 
  10   5   9        5.67        4.58      0.73 o 
  11   5   9      180.78      181.02      3.91 o 
  12   5   9       29.01       25.74      1.33 o 
  13   5   9       51.10       43.99      2.46 o 
  14   5   9        1.16        1.14      0.86 o 
  15   5   9      129.11      127.83      3.84 o 
  16   5   9       88.80       89.33      3.22 o 
  17   5   9        4.25        3.87      0.99 o 
 -22   6   9        8.97        6.66      0.66 o 
 -21   6   9       34.52       32.02      1.07 o 
 -20   6   9       71.82       62.83      1.66 o 
 -19   6   9       80.85       72.97      1.72 o 
 -18   6   9       48.67       51.55      1.56 o 
 -17   6   9      242.37      223.19      4.00 o 
 -16   6   9       32.11       32.64      0.81 o 
 -15   6   9       52.55       63.54      1.28 o 
 -14   6   9       80.97       88.58      1.58 o 
 -13   6   9      178.25      194.91      3.13 o 
 -12   6   9       37.53       48.28      1.44 o 
 -11   6   9      200.36      211.03      3.36 o 
 -10   6   9      185.81      174.47      3.24 o 
  -9   6   9        9.67        3.23      0.40 o 
  -8   6   9        1.71        0.42      0.35 o 
  -7   6   9      164.59      149.83      4.46 o 
  -6   6   9       32.19       28.78      1.26 o 
  -5   6   9       89.87       88.95      2.79 o 
  -4   6   9       59.23       51.39      2.14 o 
  -3   6   9      213.85      197.88      5.62 o 
  -2   6   9      826.41      764.23     18.75 o 
  -1   6   9       17.34       16.47      0.88 o 
   0   6   9      121.18      126.36      4.07 o 
   1   6   9      244.77      243.07      6.33 o 
   2   6   9       47.52       42.57      1.44 o 
   3   6   9      247.66      253.89      4.97 o 
   4   6   9       26.66       31.03      1.37 o 
   5   6   9      289.46      285.07      6.16 o 
   6   6   9      105.58      105.33      2.80 o 
   7   6   9       33.85       27.78      1.42 o 
   8   6   9        4.59        5.78      0.85 o 
   9   6   9       62.94       65.77      2.09 o 
  10   6   9       32.42       30.72      1.50 o 
  11   6   9       92.87      105.57      3.18 o 
  12   6   9      107.27      109.67      3.38 o 
  13   6   9      248.20      264.05      4.60 o 
  14   6   9      108.95      106.78      3.60 o 
  15   6   9       32.40       32.16      1.82 o 
  16   6   9       17.76       13.61      1.33 o 
 -21   7   9        1.88        1.92      0.45 o 
 -20   7   9      154.42      141.03      3.03 o 
 -19   7   9        2.74        2.65      0.45 o 
 -18   7   9       57.12       54.76      1.57 o 
 -17   7   9        4.30        3.04      0.35 o 
 -16   7   9      414.25      416.16      6.32 o 
 -15   7   9       66.20       64.92      1.73 o 
 -14   7   9      516.96      560.97      4.74 o 
 -13   7   9      282.18      303.50      3.41 o 
 -12   7   9        0.35        1.00      0.31 o 
 -11   7   9        0.11        0.05      0.31 o 
 -10   7   9       46.32       41.72      1.16 o 
  -9   7   9        0.21        1.04      0.29 o 
  -8   7   9       27.53       34.66      1.04 o 
  -7   7   9      134.48      141.22      3.03 o 
  -6   7   9       26.82       30.62      1.12 o 
  -5   7   9       11.97       13.61      0.73 o 
  -4   7   9      132.34      119.30      2.65 o 
  -3   7   9      285.54      276.26      5.52 o 
  -2   7   9       64.57       64.45      1.89 o 
  -1   7   9      666.43      657.85     10.95 o 
   0   7   9      785.50      754.96     10.54 o 
   1   7   9      152.82      149.59      3.87 o 
   2   7   9       32.88       33.37      1.25 o 
   3   7   9      153.79      169.81      4.17 o 
   4   7   9      367.68      396.00      6.50 o 
   5   7   9        0.38        0.45      0.52 o 
   6   7   9       39.67       41.64      1.68 o 
   7   7   9       57.50       57.90      2.20 o 
   8   7   9       70.81       74.07      2.65 o 
   9   7   9       12.83       12.13      0.93 o 
  10   7   9       23.96       22.83      1.37 o 
  11   7   9      183.79      197.46      4.41 o 
  12   7   9       42.10       37.71      2.35 o 
  13   7   9      139.21      150.39      5.29 o 
  14   7   9       12.07        9.22      1.06 o 
  15   7   9        0.02       -0.42      0.93 o 
  16   7   9       57.06       49.87      2.44 o 
 -20   8   9        0.94        0.78      0.47 o 
 -19   8   9        1.74        1.38      0.42 o 
 -18   8   9        1.41        2.18      0.43 o 
 -17   8   9       22.07       22.02      0.81 o 
 -16   8   9       81.62       77.48      1.78 o 
 -15   8   9       53.61       51.82      1.56 o 
 -14   8   9        1.73        2.80      0.40 o 
 -13   8   9        5.28        5.78      0.45 o 
 -12   8   9      273.79      276.33      3.67 o 
 -11   8   9        3.62        2.27      0.33 o 
 -10   8   9        4.11        4.24      0.36 o 
  -9   8   9       95.40      105.45      2.21 o 
  -8   8   9        1.98        3.30      0.43 o 
  -7   8   9      222.48      202.45      3.29 o 
  -6   8   9       98.10      121.20      2.70 o 
  -5   8   9        7.20       10.90      0.73 o 
  -4   8   9       70.52       67.77      1.99 o 
  -3   8   9      358.64      382.58      6.40 o 
  -2   8   9      223.57      231.86      4.79 o 
  -1   8   9       64.47       75.37      2.13 o 
   0   8   9       10.08        9.51      0.69 o 
   1   8   9      385.57      402.73      7.09 o 
   2   8   9      120.74      122.09      3.10 o 
   3   8   9        1.83        3.04      0.57 o 
   4   8   9       45.14       55.13      1.85 o 
   5   8   9      320.29      335.46      5.60 o 
   6   8   9        0.01        1.02      0.62 o 
   7   8   9      663.21      735.68      9.84 o 
   8   8   9       77.82       84.29      2.72 o 
   9   8   9      105.60      113.44      3.10 o 
  10   8   9       33.40       39.04      1.69 o 
  11   8   9      101.83      108.75      3.20 o 
  12   8   9       23.68       23.65      1.56 o 
  13   8   9        0.61        1.30      1.02 o 
  14   8   9        0.75        0.61      0.99 o 
  15   8   9       10.51        9.17      1.56 o 
 -19   9   9        0.28        0.81      0.80 o 
 -18   9   9        9.97        6.35      0.78 o 
 -17   9   9       70.45       58.31      1.56 o 
 -16   9   9        1.91        2.06      0.48 o 
 -15   9   9       14.84       15.67      0.73 o 
 -14   9   9       45.41       44.44      1.49 o 
 -13   9   9        6.58        4.22      0.50 o 
 -12   9   9        0.40        1.06      0.38 o 
 -11   9   9      200.76      209.46      3.20 o 
 -10   9   9        0.21        0.21      0.36 o 
  -9   9   9      993.91     1104.65      8.86 o 
  -8   9   9      186.89      197.12      3.00 o 
  -7   9   9      674.34      749.30      9.15 o 
  -6   9   9      277.46      288.24      5.14 o 
  -5   9   9      120.94      119.91      2.53 o 
  -4   9   9      203.37      218.82      3.22 o 
  -3   9   9       29.56       29.44      1.12 o 
  -2   9   9       10.66        8.16      0.52 o 
  -1   9   9       60.17       68.14      2.13 o 
   0   9   9        6.31        7.23      0.67 o 
   1   9   9       85.52       88.74      2.46 o 
   2   9   9      525.70      557.35      7.60 o 
   3   9   9        0.57        0.38      0.67 o 
   4   9   9     1231.94     1343.42     13.04 o 
   5   9   9      151.22      175.23      4.21 o 
   6   9   9       73.85       73.95      2.46 o 
   7   9   9      417.99      464.65      8.96 o 
   8   9   9      883.18      918.72     15.59 o 
   9   9   9      106.16      106.43      3.32 o 
  10   9   9      171.72      186.41      4.22 o 
  11   9   9       97.05      102.01      3.13 o 
  12   9   9        7.15        5.79      1.09 o 
  13   9   9       22.13       21.33      2.18 o 
 -18  10   9       25.07       19.70      4.91 o 
 -17  10   9        2.56        1.33      1.92 o 
 -16  10   9        3.19        4.93      2.25 o 
 -15  10   9      189.42      160.44      3.56 o 
 -14  10   9       31.72       29.41      1.16 o 
 -13  10   9        0.00       -0.03      0.42 o 
 -12  10   9       94.45       90.16      2.20 o 
 -11  10   9       61.28       52.86      1.47 o 
 -10  10   9      105.70      107.16      2.27 o 
  -9  10   9      318.16      335.70      5.43 o 
  -8  10   9      277.49      304.02      4.62 o 
  -7  10   9        1.63        1.89      0.40 o 
  -6  10   9       44.71       53.66      1.45 o 
  -5  10   9        9.50        8.82      0.59 o 
  -4  10   9      162.82      185.38      3.24 o 
  -3  10   9      111.90      119.99      1.63 o 
  -2  10   9      144.54      155.54      2.53 o 
  -1  10   9       10.19       10.15      0.57 o 
   0  10   9        0.28       -0.07      0.47 o 
   1  10   9       14.13       15.24      0.93 o 
   2  10   9       65.78       67.60      2.18 o 
   3  10   9       67.56       68.24      2.32 o 
   4  10   9       46.34       46.58      2.02 o 
   5  10   9        8.96        9.51      0.93 o 
   6  10   9      514.20      555.34      8.54 o 
   7  10   9       87.27       93.30      2.82 o 
   8  10   9       76.83       83.20      3.55 o 
   9  10   9      106.95      111.08      3.69 o 
  10  10   9        4.23        2.70      1.78 o 
  11  10   9       15.18       12.13      3.56 o 
  12  10   9        0.74        2.14      3.15 o 
 -16  11   9       50.07       44.75      3.81 o 
 -15  11   9       13.60       15.29      3.13 o 
 -14  11   9        6.15        6.75      2.28 o 
 -13  11   9       39.61       35.74      3.51 o 
 -12  11   9        0.68        0.10      1.83 o 
 -11  11   9      186.57      211.81     10.41 o 
 -10  11   9       17.00       12.66      1.00 o 
  -9  11   9      532.62      486.20      5.91 o 
  -8  11   9      185.21      158.29      2.39 o 
  -7  11   9      360.39      348.53      4.77 o 
  -6  11   9      336.42      333.97      4.17 o 
  -5  11   9       40.98       39.84      0.85 o 
  -4  11   9       40.44       43.00      1.33 o 
  -3  11   9      252.13      254.31      3.24 o 
  -2  11   9        0.48        0.16      0.29 o 
  -1  11   9        0.00        0.02      0.48 o 
   0  11   9        0.39        0.40      0.35 o 
   1  11   9       22.12       17.51      0.55 o 
   2  11   9        1.64        0.00      0.45 o 
   3  11   9       23.83       23.61      1.42 o 
   4  11   9        1.60        1.94      0.76 o 
   5  11   9        5.40        5.93      1.73 o 
   6  11   9        2.91        1.35      3.20 o 
   7  11   9        7.57        7.30      4.77 o 
   8  11   9       67.64       65.97      5.41 o 
   9  11   9      125.03      120.57      6.71 o 
  10  11   9       38.14       37.61      4.81 o 
  11  11   9        0.96       -0.21      3.86 o 
 -14  12   9       57.42       51.58      3.20 o 
 -13  12   9      210.99      232.72      9.22 o 
 -12  12   9       76.11       75.88      6.80 o 
 -11  12   9      336.95      319.98     11.48 o 
 -10  12   9        1.15        1.90      2.23 o 
  -9  12   9       45.26       42.33      4.36 o 
  -8  12   9       65.06       64.64      5.90 o 
  -7  12   9       44.35       41.55      3.91 o 
  -6  12   9        4.29        4.72      1.78 o 
  -5  12   9      184.35      194.38      5.83 o 
  -4  12   9       21.32       21.21      2.30 o 
  -3  12   9       10.33       11.05      1.94 o 
  -2  12   9       65.55       68.81      3.34 o 
  -1  12   9       19.64       18.72      2.51 o 
   0  12   9        2.52        2.32      2.42 o 
   1  12   9        2.67        1.42      2.18 o 
   2  12   9        0.37       -0.55      2.34 o 
   3  12   9        2.43       10.79      5.41 o 
   4  12   9        2.52        3.44      5.22 o 
   5  12   9       21.91       24.70      6.66 o 
   6  12   9      222.77      227.92      8.06 o 
   7  12   9       59.14       61.72      6.49 o 
   8  12   9        3.58        5.52      3.51 o 
   9  12   9        1.19        2.65      3.62 o 
 -12  13   9       71.76       59.85      4.05 o 
 -11  13   9       23.83       24.23      2.96 o 
 -10  13   9       66.20       57.51      5.48 o 
  -9  13   9       40.77       43.07      3.29 o 
  -8  13   9       56.22       55.15      4.86 o 
  -7  13   9        0.14        1.14      2.40 o 
  -6  13   9        5.65        6.30      2.20 o 
  -5  13   9        2.80        3.98      2.14 o 
  -4  13   9       23.84       21.50      2.75 o 
  -3  13   9       16.14       15.52      2.87 o 
  -2  13   9       42.44       38.52      2.98 o 
  -1  13   9       83.12       86.19      4.19 o 
   0  13   9       95.92       89.17      4.48 o 
   1  13   9       28.90       30.22      5.69 o 
   2  13   9        4.07       10.86      3.91 o 
   3  13   9        9.07        6.26      6.75 o 
   4  13   9        8.66        8.41      4.19 o 
   5  13   9        3.77        5.34      4.17 o 
   6  13   9       73.13       74.22      7.39 o 
  -8  14   9       46.67       38.54      3.86 o 
  -7  14   9        0.87        2.37      2.20 o 
  -6  14   9        4.54        4.19      3.48 o 
  -5  14   9      136.77      122.51      4.77 o 
  -4  14   9      101.12       80.26      4.76 o 
  -3  14   9       62.37       60.20      6.76 o 
   1  14   9        0.04        0.95      5.73 o 
   2  14   9      189.59      217.52      9.51 o 
 -23   0  10      142.93      133.33      3.76 o 
 -21   0  10        0.47        1.21      0.50 o 
 -20   0  10        1.69        1.82      0.43 o 
 -19   0  10       14.84       14.29      0.93 o 
 -18   0  10      142.70      143.66      2.80 o 
 -17   0  10       29.69       32.05      1.21 o 
 -16   0  10        7.03        4.31      0.48 o 
 -15   0  10      470.07      475.36      8.50 o 
 -14   0  10       28.19       23.96      1.35 o 
 -13   0  10      104.72       92.70      3.25 o 
 -12   0  10        4.74        6.28      0.67 o 
 -11   0  10       32.74       29.58      1.64 o 
 -10   0  10     2528.58     2580.88     71.70 o 
  -9   0  10      921.75      854.20     26.71 o 
  -8   0  10        6.43        4.01      0.61 o 
  -7   0  10      646.72      666.97     22.23 o 
  -6   0  10     2486.63     2524.26     51.05 o 
  -5   0  10       31.91       28.04      1.47 o 
  -4   0  10       49.41       48.61      2.39 o 
  -3   0  10     1068.28     1151.38     26.14 o 
  -2   0  10      578.46      582.47     18.18 o 
  -1   0  10      475.87      443.05     12.23 o 
   0   0  10        1.60        8.06      0.83 o 
   1   0  10       50.23       48.23      2.51 o 
   2   0  10      197.88      178.62      6.07 o 
   3   0  10      333.30      349.12     13.49 o 
   4   0  10        7.42        2.70      0.83 o 
   5   0  10       28.51       27.52      1.92 o 
   6   0  10      103.23       91.44      3.55 o 
   7   0  10        0.02       -0.10      0.62 o 
   8   0  10        3.65        3.27      1.00 o 
   9   0  10      427.23      398.54     10.03 o 
  10   0  10       70.82       77.43      3.11 o 
  11   0  10       10.55        8.87      1.28 o 
  12   0  10       34.83       26.26      1.90 o 
  13   0  10       65.04       57.67      3.11 o 
  14   0  10       12.05        9.34      1.14 o 
  15   0  10       23.29       25.00      1.80 o 
  16   0  10      116.89      108.37      4.64 o 
  17   0  10        4.23        3.75      1.21 o 
 -23   1  10        0.00       -0.14      0.50 o 
 -22   1  10       55.34       54.28      1.73 o 
 -21   1  10        2.55        2.73      0.38 o 
 -20   1  10      257.57      270.79      4.19 o 
 -19   1  10        2.61        2.02      0.33 o 
 -18   1  10        5.56        4.32      0.42 o 
 -17   1  10      289.98      321.20      4.25 o 
 -16   1  10       43.69       39.18      1.18 o 
 -15   1  10       73.45       65.82      1.59 o 
 -14   1  10       88.84       81.27      1.90 o 
 -13   1  10        1.46        0.64      0.42 o 
 -12   1  10      179.39      178.80      3.63 o 
 -11   1  10        0.26        0.35      0.28 o 
 -10   1  10     1106.49     1072.51     23.99 o 
  -9   1  10     2949.99     2801.96     55.84 o 
  -8   1  10     1477.97     1455.09     30.79 o 
  -7   1  10      592.29      531.72     12.33 o 
  -6   1  10       58.38       69.80      2.28 o 
  -5   1  10      245.52      229.83      5.08 o 
  -4   1  10        4.35        5.24      0.54 o 
  -3   1  10      141.70      167.01      4.19 o 
  -2   1  10        4.68        7.89      0.61 o 
  -1   1  10       30.40       19.41      0.93 o 
   0   1  10        1.90        0.19      0.36 o 
   1   1  10      848.20      760.05     17.40 o 
   2   1  10     1274.73     1320.16     28.28 o 
   3   1  10       69.66       54.30      2.02 o 
   4   1  10      661.74      628.58     14.86 o 
   5   1  10      320.11      304.80      7.84 o 
   6   1  10       26.17       28.01      1.16 o 
   7   1  10       58.48       48.07      1.63 o 
   8   1  10      226.08      215.03      4.29 o 
   9   1  10      229.85      215.57      4.76 o 
  10   1  10       29.90       29.09      1.31 o 
  11   1  10      463.75      471.35      7.84 o 
  12   1  10       40.07       40.86      1.75 o 
  13   1  10       45.10       46.62      1.89 o 
  14   1  10       93.36       97.27      2.55 o 
  15   1  10      117.94      125.27      3.00 o 
  16   1  10       98.75      106.57      2.70 o 
  17   1  10       15.60       15.41      1.37 o 
 -23   2  10       11.35        8.80      0.64 o 
 -22   2  10       34.92       31.52      1.06 o 
 -21   2  10       14.47       15.07      0.81 o 
 -20   2  10      255.38      261.03      3.60 o 
 -19   2  10      112.37      109.10      2.65 o 
 -18   2  10        0.26        0.12      0.29 o 
 -17   2  10      148.10      157.01      2.72 o 
 -16   2  10       33.60       34.72      1.06 o 
 -15   2  10      180.35      182.75      3.63 o 
 -14   2  10        0.15        0.33      0.26 o 
 -13   2  10       19.31       13.87      0.59 o 
 -12   2  10        1.49        0.22      0.31 o 
 -11   2  10       16.61        9.27      0.57 o 
 -10   2  10      151.94      149.54      4.12 o 
  -9   2  10       45.25       50.89      1.71 o 
  -8   2  10      122.73      120.37      3.70 o 
  -7   2  10        4.44        5.73      0.54 o 
  -6   2  10        4.54       10.78      0.66 o 
  -5   2  10      326.82      351.84      9.01 o 
  -4   2  10      109.01      111.01      3.17 o 
  -3   2  10      133.27      126.07      3.67 o 
  -2   2  10       42.18       42.24      1.52 o 
  -1   2  10      307.74      331.49      8.30 o 
   0   2  10        3.60        1.63      0.43 o 
   1   2  10      653.24      648.46     15.03 o 
   2   2  10      404.18      380.64      9.55 o 
   3   2  10      185.11      169.47      4.90 o 
   4   2  10      102.86      103.94      3.34 o 
   5   2  10       61.39       80.83      2.70 o 
   6   2  10      307.94      283.67      6.09 o 
   7   2  10        9.67        7.44      0.67 o 
   8   2  10       52.91       59.78      1.89 o 
   9   2  10        6.33        5.43      0.69 o 
  10   2  10        1.11        0.26      0.50 o 
  11   2  10        4.22        6.50      0.85 o 
  12   2  10      147.75      148.90      3.79 o 
  13   2  10      113.75      114.92      3.25 o 
  14   2  10       89.99       91.07      2.48 o 
  15   2  10      163.93      174.67      3.69 o 
  16   2  10       13.46       15.12      1.09 o 
  17   2  10       44.51       45.80      1.94 o 
 -23   3  10       42.99       38.30      1.44 o 
 -22   3  10        1.53        1.12      0.38 o 
 -21   3  10       75.51       75.54      1.92 o 
 -20   3  10       41.00       42.79      1.16 o 
 -19   3  10        3.21        2.53      0.48 o 
 -18   3  10       36.49       34.54      1.04 o 
 -17   3  10      120.15      135.59      2.77 o 
 -16   3  10      302.68      324.20      4.81 o 
 -15   3  10       36.92       48.14      1.49 o 
 -14   3  10       32.89       36.01      1.18 o 
 -13   3  10        0.07       -0.19      0.28 o 
 -12   3  10        0.87        0.83      0.29 o 
 -11   3  10      671.57      669.25      9.96 o 
 -10   3  10       32.94       29.63      1.18 o 
  -9   3  10       37.62       49.64      1.71 o 
  -8   3  10      245.87      192.28      5.40 o 
  -7   3  10        2.50        1.95      0.38 o 
  -6   3  10      812.95      766.12     17.49 o 
  -5   3  10      225.02      200.72      5.64 o 
  -4   3  10       41.61       41.70      1.56 o 
  -3   3  10      359.44      392.09      8.68 o 
  -2   3  10      672.42      682.17     15.24 o 
  -1   3  10      211.09      224.94      5.91 o 
   0   3  10        2.92        2.23      0.42 o 
   1   3  10      213.45      216.24      5.94 o 
   2   3  10      408.10      439.05     11.12 o 
   3   3  10      124.37      134.65      4.12 o 
   4   3  10        1.43        1.09      0.48 o 
   5   3  10        5.64        3.79      0.54 o 
   6   3  10        0.82        0.67      0.50 o 
   7   3  10        1.90        2.56      0.54 o 
   8   3  10       86.52       88.09      2.62 o 
   9   3  10      198.79      209.40      4.48 o 
  10   3  10      243.46      243.50      4.36 o 
  11   3  10        1.45        0.99      0.59 o 
  12   3  10       59.25       57.67      2.13 o 
  13   3  10        8.48        7.47      0.97 o 
  14   3  10        5.16        4.93      0.90 o 
  15   3  10        3.07        4.81      0.97 o 
  16   3  10       15.04       12.39      1.21 o 
  17   3  10       86.19       83.25      2.39 o 
 -23   4  10        0.26        0.33      0.38 o 
 -22   4  10       88.36       76.63      2.08 o 
 -21   4  10        1.08        1.30      0.50 o 
 -20   4  10      156.92      153.83      2.97 o 
 -19   4  10       24.03       22.63      0.80 o 
 -18   4  10      489.95      463.84      6.32 o 
 -17   4  10      134.31      136.72      2.30 o 
 -16   4  10        3.45        3.70      0.38 o 
 -15   4  10        4.37        3.13      0.36 o 
 -14   4  10      207.48      199.51      3.48 o 
 -13   4  10      340.04      360.70      6.12 o 
 -12   4  10        8.28       19.25      0.83 o 
 -11   4  10        1.21        0.93      0.29 o 
 -10   4  10       14.45       14.56      0.67 o 
  -9   4  10      182.60      109.06      3.10 o 
  -8   4  10        1.15        5.36      0.55 o 
  -7   4  10      699.75      592.21     13.66 o 
  -6   4  10      125.44       82.91      2.75 o 
  -5   4  10      270.92      256.56      6.77 o 
  -4   4  10       76.36       58.90      1.99 o 
  -3   4  10       25.03       17.66      0.99 o 
  -2   4  10     1056.90     1012.14     22.61 o 
  -1   4  10      142.16      155.04      4.98 o 
   0   4  10      196.19      195.64      5.42 o 
   1   4  10       51.95       45.49      1.78 o 
   2   4  10     1103.47     1001.97     22.12 o 
   3   4  10        0.23        0.48      0.61 o 
   4   4  10        0.00        0.55      0.57 o 
   5   4  10      205.23      183.79      4.10 o 
   6   4  10      315.51      291.12      6.28 o 
   7   4  10       38.80       31.57      1.23 o 
   8   4  10       16.00       19.86      1.06 o 
   9   4  10       10.81       10.34      0.93 o 
  10   4  10      159.58      172.37      4.43 o 
  11   4  10       12.48       12.45      1.04 o 
  12   4  10      242.22      210.86      5.21 o 
  13   4  10      344.12      329.34      5.80 o 
  14   4  10      119.70      121.95      4.00 o 
  15   4  10        2.57        3.06      0.85 o 
  16   4  10       47.93       46.15      2.32 o 
  17   4  10        9.50        8.48      1.07 o 
 -22   5  10        9.40        8.65      0.59 o 
 -21   5  10        0.08        0.35      0.38 o 
 -20   5  10        7.95        8.13      0.59 o 
 -19   5  10      542.26      523.50      5.64 o 
 -18   5  10        0.45        0.43      0.42 o 
 -17   5  10      399.56      374.89      5.69 o 
 -16   5  10      182.42      181.95      3.00 o 
 -15   5  10        0.03        0.02      0.40 o 
 -14   5  10       17.32       14.15      0.66 o 
 -13   5  10       36.00       33.02      1.06 o 
 -12   5  10        1.83        0.48      0.33 o 
 -11   5  10        0.59        2.23      0.45 o 
 -10   5  10       55.70       58.64      1.66 o 
  -9   5  10       54.09       60.99      1.85 o 
  -8   5  10        0.01        1.09      0.45 o 
  -7   5  10       54.27       58.41      2.08 o 
  -6   5  10       44.39       31.60      1.26 o 
  -5   5  10        0.09        0.62      0.52 o 
  -4   5  10      123.84       89.93      3.03 o 
  -3   5  10       11.06       13.84      0.83 o 
  -2   5  10      140.43      140.42      4.25 o 
  -1   5  10      184.64      181.87      5.31 o 
   0   5  10     1544.05     1499.99     33.80 o 
   1   5  10      428.93      409.16     11.24 o 
   2   5  10       70.45       71.30      2.18 o 
   3   5  10        0.48        0.33      0.64 o 
   4   5  10        3.23        4.83      0.64 o 
   5   5  10      152.12      158.34      4.28 o 
   6   5  10       93.95       79.12      2.63 o 
   7   5  10      116.36      130.44      4.12 o 
   8   5  10      381.10      381.68      6.45 o 
   9   5  10      237.63      244.37      4.97 o 
  10   5  10       49.43       45.53      1.64 o 
  11   5  10       89.06       92.35      2.89 o 
  12   5  10      267.62      252.50      5.43 o 
  13   5  10      211.24      214.46      5.53 o 
  14   5  10        4.41        2.94      0.97 o 
  15   5  10      283.73      291.57      5.35 o 
  16   5  10      145.49      135.11      4.25 o 
 -22   6  10        1.03        1.11      0.52 o 
 -21   6  10        0.02       -0.07      0.45 o 
 -20   6  10      104.12      102.44      2.34 o 
 -19   6  10        1.51        2.27      0.38 o 
 -18   6  10      200.45      195.81      3.49 o 
 -17   6  10       20.86       20.84      0.85 o 
 -16   6  10       30.27       30.76      0.93 o 
 -15   6  10        4.20        3.70      0.36 o 
 -14   6  10        6.10        4.19      0.42 o 
 -13   6  10        0.16        0.05      0.31 o 
 -12   6  10       14.56       18.70      0.80 o 
 -11   6  10       25.46       42.57      1.18 o 
 -10   6  10       96.61      107.18      2.44 o 
  -9   6  10        1.57        1.19      0.38 o 
  -8   6  10       12.64        4.26      0.50 o 
  -7   6  10       81.27       84.41      2.03 o 
  -6   6  10       10.41       19.70      0.92 o 
  -5   6  10       80.84       74.22      2.17 o 
  -4   6  10       12.94       17.38      0.93 o 
  -3   6  10      178.31      190.79      5.85 o 
  -2   6  10       54.48       66.42      2.01 o 
  -1   6  10      773.16      716.37     11.03 o 
   0   6  10      352.13      357.39      6.90 o 
   1   6  10       35.97       36.31      1.37 o 
   2   6  10       88.68       94.57      2.87 o 
   3   6  10       40.74       36.00      1.42 o 
   4   6  10       54.49       61.80      1.87 o 
   5   6  10      120.44      117.30      3.31 o 
   6   6  10       72.92       72.91      2.23 o 
   7   6  10      561.65      573.49      7.68 o 
   8   6  10       71.61       80.75      2.84 o 
   9   6  10      188.14      178.45      4.08 o 
  10   6  10      121.02      127.83      3.60 o 
  11   6  10        0.01        0.57      0.80 o 
  12   6  10      134.79      129.78      2.96 o 
  13   6  10      134.23      129.16      4.03 o 
  14   6  10       29.90       29.60      1.75 o 
  15   6  10        0.30       -0.38      0.99 o 
 -21   7  10       36.12       31.33      1.00 o 
 -20   7  10       14.61       14.25      0.90 o 
 -19   7  10       43.67       38.50      1.23 o 
 -18   7  10        1.88        1.87      0.40 o 
 -17   7  10        0.36        0.10      0.35 o 
 -16   7  10       13.14       13.89      0.66 o 
 -15   7  10        3.16        3.41      0.36 o 
 -14   7  10        1.60        0.92      0.33 o 
 -13   7  10       58.27       71.65      1.69 o 
 -12   7  10       24.49       27.00      1.04 o 
 -11   7  10        8.91        4.70      0.43 o 
 -10   7  10        5.78        6.76      0.54 o 
  -9   7  10      160.05      159.99      3.36 o 
  -8   7  10      155.64      168.46      3.31 o 
  -7   7  10       29.38       31.52      1.16 o 
  -6   7  10      128.49      146.41      3.31 o 
  -5   7  10      255.59      247.07      4.52 o 
  -4   7  10       11.80       11.57      0.69 o 
  -3   7  10      150.38      154.50      3.45 o 
  -2   7  10       64.42       70.14      2.37 o 
  -1   7  10      127.83      125.72      3.17 o 
   0   7  10      152.63      143.09      3.31 o 
   1   7  10      268.92      260.90      5.95 o 
   2   7  10      136.96      147.95      3.60 o 
   3   7  10      115.61      111.55      2.86 o 
   4   7  10        3.62        2.35      0.59 o 
   5   7  10        5.60        5.71      0.74 o 
   6   7  10       80.11       76.74      2.27 o 
   7   7  10      449.23      499.92      8.54 o 
   8   7  10       45.76       44.68      1.94 o 
   9   7  10        0.01        0.21      0.66 o 
  10   7  10      436.82      447.29      7.89 o 
  11   7  10      218.81      222.21      5.28 o 
  12   7  10        5.09        6.21      1.63 o 
  13   7  10      413.14      408.10      4.31 o 
  14   7  10       46.90       45.87      2.14 o 
  15   7  10       34.14       29.23      1.71 o 
 -20   8  10       10.87        8.55      0.88 o 
 -19   8  10      362.32      331.56      2.87 o 
 -18   8  10       25.59       22.57      0.88 o 
 -17   8  10       67.91       63.93      1.52 o 
 -16   8  10      129.59      128.88      2.48 o 
 -15   8  10       68.29       67.60      1.83 o 
 -14   8  10        0.00        0.12      0.28 o 
 -13   8  10       69.15       74.21      1.47 o 
 -12   8  10        0.56        0.31      0.31 o 
 -11   8  10       12.43       10.15      0.55 o 
 -10   8  10        2.97        3.27      0.45 o 
  -9   8  10        7.21        7.59      0.52 o 
  -8   8  10        0.28        0.71      0.36 o 
  -7   8  10       10.51       14.06      0.95 o 
  -6   8  10       71.72       75.71      2.13 o 
  -5   8  10      134.21      136.83      3.27 o 
  -4   8  10      607.58      662.37      8.77 o 
  -3   8  10      311.39      325.11      5.64 o 
  -2   8  10        7.24        9.98      0.80 o 
  -1   8  10       73.51       78.12      2.04 o 
   0   8  10      109.58      119.95      2.82 o 
   1   8  10        0.13        0.43      0.54 o 
   2   8  10      180.54      182.16      4.12 o 
   3   8  10      139.27      139.88      3.49 o 
   4   8  10       12.24        9.58      0.85 o 
   5   8  10       44.83       47.31      1.76 o 
   6   8  10       84.40       86.42      3.08 o 
   7   8  10        0.86        2.01      0.83 o 
   8   8  10       38.08       43.62      2.02 o 
   9   8  10      150.63      149.83      3.65 o 
  10   8  10       16.58       13.51      1.23 o 
  11   8  10       15.02       14.11      1.38 o 
  12   8  10       67.82       66.61      2.66 o 
  13   8  10        0.05       -0.48      1.07 o 
  14   8  10        2.20        1.70      0.99 o 
 -19   9  10       14.70        7.51      3.63 o 
 -18   9  10        3.36        3.30      0.74 o 
 -17   9  10       94.51       77.19      1.49 o 
 -16   9  10        3.11        2.77      0.47 o 
 -15   9  10      177.60      162.75      2.62 o 
 -14   9  10      122.22      122.07      2.51 o 
 -13   9  10       18.94       16.55      0.85 o 
 -12   9  10       90.23       95.73      2.17 o 
 -11   9  10       76.46       78.62      1.73 o 
 -10   9  10       99.57      103.75      2.75 o 
  -9   9  10        3.31        3.86      0.48 o 
  -8   9  10      255.25      292.71      4.91 o 
  -7   9  10       21.20       19.60      1.04 o 
  -6   9  10        9.04        9.12      0.66 o 
  -5   9  10       91.55      105.24      2.72 o 
  -4   9  10       46.15       44.77      1.75 o 
  -3   9  10       93.48       97.32      2.77 o 
  -2   9  10        6.76        4.84      0.69 o 
  -1   9  10      314.72      333.62      5.71 o 
   0   9  10       60.34       68.21      2.11 o 
   1   9  10       50.16       48.17      1.69 o 
   2   9  10       17.39       18.16      1.28 o 
   3   9  10        2.82        3.48      0.67 o 
   4   9  10        1.38        2.08      0.93 o 
   5   9  10      131.20      147.64      3.67 o 
   6   9  10        7.77        7.75      1.02 o 
   7   9  10        6.14        8.30      0.99 o 
   8   9  10       32.64       29.28      1.69 o 
   9   9  10       24.50       19.01      1.44 o 
  10   9  10        8.25        7.72      1.09 o 
  11   9  10        7.57        6.76      1.40 o 
  12   9  10       21.04       19.51      1.90 o 
 -17  10  10       65.46       55.68      4.08 o 
 -16  10  10      124.03      110.18      6.68 o 
 -15  10  10        6.11        4.05      0.74 o 
 -14  10  10        1.60        0.99      0.52 o 
 -13  10  10       16.44       15.83      0.76 o 
 -12  10  10       25.82       25.84      0.99 o 
 -11  10  10      175.41      174.40      2.91 o 
 -10  10  10        1.35        2.11      0.40 o 
  -9  10  10      234.48      249.64      4.73 o 
  -8  10  10        6.33        5.60      0.59 o 
  -7  10  10       56.60       55.87      1.69 o 
  -6  10  10       50.68       62.12      1.83 o 
  -5  10  10      113.99      113.63      2.97 o 
  -4  10  10        3.68        3.86      0.59 o 
  -3  10  10      159.75      184.50      4.36 o 
  -2  10  10        5.15        5.45      0.76 o 
  -1  10  10      296.23      331.29      4.52 o 
   0  10  10        7.41        6.47      0.83 o 
   1  10  10      241.24      259.50      3.96 o 
   2  10  10       19.98       18.92      1.23 o 
   3  10  10       23.84       25.05      1.40 o 
   4  10  10        8.39        6.35      0.99 o 
   5  10  10       53.33       55.02      1.78 o 
   6  10  10       19.50       21.02      1.50 o 
   7  10  10        3.31        3.87      0.97 o 
   8  10  10      132.13      137.24      3.83 o 
   9  10  10       58.35       61.41      3.03 o 
  10  10  10        5.52        8.01      3.34 o 
  11  10  10       34.69       39.02      5.93 o 
 -16  11  10       12.45        9.57      2.56 o 
 -15  11  10       26.90       25.55      2.89 o 
 -14  11  10        1.28        1.45      2.06 o 
 -13  11  10       28.17       25.55      2.33 o 
 -12  11  10        6.37        6.09      2.27 o 
 -11  11  10       23.54       18.54      2.23 o 
 -10  11  10        0.86        1.71      0.78 o 
  -9  11  10        6.79        4.41      0.69 o 
  -8  11  10      288.98      285.55      4.90 o 
  -7  11  10        0.79        0.64      0.38 o 
  -6  11  10        5.73        5.48      0.52 o 
  -5  11  10        0.19        0.03      0.42 o 
  -4  11  10       10.50        9.81      0.67 o 
  -3  11  10      242.85      250.77      3.31 o 
  -2  11  10       10.60        7.54      1.02 o 
  -1  11  10      174.71      186.64      3.93 o 
   0  11  10        1.58        1.71      0.59 o 
   1  11  10       22.59       23.54      1.12 o 
   2  11  10      123.95      123.94      4.25 o 
   3  11  10       36.53       32.33      2.32 o 
   4  11  10       14.48       10.46      2.23 o 
   5  11  10       15.57       13.04      4.70 o 
   6  11  10       12.33       13.37      3.43 o 
   7  11  10       22.41       25.69      4.88 o 
   8  11  10        4.07        4.19      3.60 o 
   9  11  10       16.52       12.07      4.05 o 
  10  11  10        9.81       10.60      3.77 o 
 -14  12  10       90.25       71.17      6.80 o 
 -13  12  10        3.26        3.30      2.46 o 
 -12  12  10       70.89       62.58      4.17 o 
 -11  12  10      253.76      243.64      4.70 o 
 -10  12  10       32.55       28.06      3.37 o 
  -9  12  10      669.17      656.12     10.72 o 
  -8  12  10       47.95       43.85      3.86 o 
  -7  12  10      327.98      331.94      8.82 o 
  -6  12  10       13.39        9.88      2.30 o 
  -5  12  10       43.20       43.49      3.27 o 
  -4  12  10      124.92      135.87      4.53 o 
  -3  12  10       35.08       40.11      3.03 o 
  -2  12  10       20.70       22.99      2.66 o 
  -1  12  10      112.29      118.04      4.97 o 
   0  12  10        8.29       10.27      2.37 o 
   1  12  10       15.75       16.24      2.53 o 
   2  12  10        0.59        3.62      4.79 o 
   3  12  10        0.17        3.41      4.41 o 
   6  12  10       12.60       13.92      5.93 o 
   7  12  10        0.17       -3.03      4.31 o 
 -11  13  10       43.21       39.82      3.62 o 
 -10  13  10      161.36      138.31      5.17 o 
  -9  13  10        1.94        1.57      1.94 o 
  -8  13  10      229.71      212.66      7.85 o 
  -7  13  10       98.87       93.35      5.04 o 
  -6  13  10       67.43       60.58      5.10 o 
  -5  13  10        5.46        5.07      2.51 o 
  -4  13  10      124.32      119.74      5.36 o 
  -3  13  10        5.08        3.42      2.34 o 
  -2  13  10        0.62        0.35      3.36 o 
  -1  13  10        4.10        3.93      3.39 o 
   0  13  10       22.74       28.59      5.47 o 
   1  13  10       37.40       39.54      5.69 o 
   2  13  10       75.55       94.99      4.36 o 
   3  13  10       40.28       41.50      5.02 o 
   4  13  10        0.90        2.18      4.06 o 
   5  13  10       13.41        7.63      5.86 o 
  -5  14  10        0.05        1.59      3.77 o 
 -23   1  11       37.71       33.68      1.04 o 
 -22   1  11        2.79        2.28      0.45 o 
 -21   1  11       95.06       97.65      2.18 o 
 -20   1  11        5.42        5.93      0.48 o 
 -19   1  11       34.99       37.54      1.14 o 
 -18   1  11        5.40        7.44      0.48 o 
 -17   1  11       36.34       39.51      1.23 o 
 -16   1  11        2.18        3.25      0.35 o 
 -15   1  11      243.71      254.34      4.28 o 
 -14   1  11      325.74      329.90      5.15 o 
 -13   1  11        0.45       -0.03      0.42 o 
 -12   1  11      145.82      152.55      3.39 o 
 -11   1  11       22.75       27.49      1.04 o 
 -10   1  11      768.51      765.08     17.23 o 
  -9   1  11     1036.12     1074.92     23.13 o 
  -8   1  11      982.97     1061.43     23.47 o 
  -7   1  11     1767.26     1681.93     34.46 o 
  -6   1  11     1014.47      988.64     22.40 o 
  -5   1  11      179.09      163.36      5.02 o 
  -4   1  11      108.83      110.76      3.72 o 
  -3   1  11      932.20      942.87     20.65 o 
  -2   1  11       52.94       72.01      2.70 o 
  -1   1  11       90.04       93.04      2.96 o 
   0   1  11       32.71       39.85      1.78 o 
   1   1  11       12.64        7.92      0.59 o 
   2   1  11      247.24      244.09      6.87 o 
   3   1  11      153.01      150.87      4.62 o 
   4   1  11       10.41       13.04      0.93 o 
   5   1  11       49.85       44.02      1.71 o 
   6   1  11        0.00       -0.22      0.43 o 
   7   1  11       24.87       28.07      1.42 o 
   8   1  11      246.38      249.04      5.02 o 
   9   1  11       13.79       11.88      0.83 o 
  10   1  11      133.96      138.22      3.67 o 
  11   1  11       77.40       72.67      2.55 o 
  12   1  11        7.34        6.68      0.83 o 
  13   1  11        5.05        3.22      0.80 o 
  14   1  11       54.19       56.08      1.75 o 
  15   1  11       10.03       11.97      1.09 o 
  16   1  11      150.67      152.29      3.67 o 
  17   1  11      120.56      117.70      4.15 o 
 -23   2  11       34.91       28.63      1.26 o 
 -22   2  11       87.45       80.85      1.85 o 
 -21   2  11        0.40        0.42      0.36 o 
 -20   2  11       95.34       93.51      1.76 o 
 -19   2  11       56.74       54.73      1.52 o 
 -18   2  11       46.14       44.70      1.35 o 
 -17   2  11        4.46        5.38      0.42 o 
 -16   2  11      122.24      140.11      3.11 o 
 -15   2  11      166.36      178.86      3.01 o 
 -14   2  11      230.59      239.59      4.31 o 
 -13   2  11        0.65        1.57      0.36 o 
 -12   2  11        6.96        6.88      0.55 o 
 -11   2  11        2.60        1.94      0.36 o 
 -10   2  11      183.73      173.34      4.48 o 
  -9   2  11      262.08      268.68      7.30 o 
  -8   2  11      651.20      657.99     14.74 o 
  -7   2  11        0.17        0.05      0.38 o 
  -6   2  11      979.51      922.18     19.74 o 
  -5   2  11      110.00      116.36      3.76 o 
  -4   2  11       48.54       41.55      1.71 o 
  -3   2  11     1043.15     1007.27     22.93 o 
  -2   2  11      177.22      160.07      4.81 o 
  -1   2  11        2.61        1.97      0.45 o 
   0   2  11      249.07      222.42      6.07 o 
   1   2  11        5.61        7.02      0.73 o 
   2   2  11      734.04      668.54     15.25 o 
   3   2  11      236.89      227.92      6.49 o 
   4   2  11       49.05       58.50      1.97 o 
   5   2  11       15.57        9.96      0.78 o 
   6   2  11        0.05        0.09      0.47 o 
   7   2  11       68.78       68.93      2.06 o 
   8   2  11       51.27       54.14      1.78 o 
   9   2  11       21.38       22.85      1.21 o 
  10   2  11        6.91        7.51      0.71 o 
  11   2  11        0.61        0.76      0.74 o 
  12   2  11        0.38        0.00      0.83 o 
  13   2  11       33.43       34.41      1.82 o 
  14   2  11        6.74        6.09      0.83 o 
  15   2  11       37.53       37.74      1.82 o 
  16   2  11       22.59       23.21      1.66 o 
 -23   3  11      154.51      126.28      2.70 o 
 -22   3  11        0.10       -0.03      0.36 o 
 -21   3  11       39.84       37.85      1.19 o 
 -20   3  11       33.48       41.74      1.54 o 
 -19   3  11       63.56       62.46      1.66 o 
 -18   3  11      218.49      213.01      3.80 o 
 -17   3  11       12.19       13.41      0.71 o 
 -16   3  11      230.08      240.75      4.01 o 
 -15   3  11        0.14        0.35      0.42 o 
 -14   3  11      179.41      203.70      3.56 o 
 -13   3  11      183.25      194.41      3.65 o 
 -12   3  11        1.26        2.87      0.36 o 
 -11   3  11     1135.31     1155.77     12.90 o 
 -10   3  11      104.83      106.78      2.34 o 
  -9   3  11       14.39       13.27      0.85 o 
  -8   3  11      118.99      137.74      4.38 o 
  -7   3  11       10.87       14.05      0.85 o 
  -6   3  11        3.67        1.42      0.42 o 
  -5   3  11        1.33        1.52      0.42 o 
  -4   3  11      765.14      694.82     16.33 o 
  -3   3  11        1.78        5.57      0.59 o 
  -2   3  11       37.82       33.47      1.37 o 
  -1   3  11      798.43      816.18     18.71 o 
   0   3  11        0.24        0.57      0.45 o 
   1   3  11     1253.02     1212.23     25.50 o 
   2   3  11      247.20      258.20      7.18 o 
   3   3  11      134.73      129.87      3.24 o 
   4   3  11      144.60      126.07      3.96 o 
   5   3  11        0.84        1.31      0.54 o 
   6   3  11       39.76       27.33      1.25 o 
   7   3  11       49.75       47.02      1.69 o 
   8   3  11       54.57       50.46      1.63 o 
   9   3  11      197.02      194.03      4.67 o 
  10   3  11       57.96       61.03      1.99 o 
  11   3  11       36.71       36.26      1.52 o 
  12   3  11       40.27       39.63      1.64 o 
  13   3  11       17.14       17.71      1.18 o 
  14   3  11        5.80        5.40      1.16 o 
  15   3  11        7.50        6.95      1.14 o 
  16   3  11       14.14       13.68      1.28 o 
 -22   4  11       21.54       18.34      0.99 o 
 -21   4  11      281.96      268.19      3.53 o 
 -20   4  11      328.67      303.47      4.98 o 
 -19   4  11       54.09       50.35      1.38 o 
 -18   4  11      205.23      190.37      3.55 o 
 -17   4  11      461.03      450.61      6.47 o 
 -16   4  11       47.79       57.19      1.57 o 
 -15   4  11      843.52      902.41      8.61 o 
 -14   4  11       91.63       93.46      2.17 o 
 -13   4  11        1.34        0.90      0.42 o 
 -12   4  11      118.76      110.70      2.34 o 
 -11   4  11       65.86       61.04      1.69 o 
 -10   4  11       72.45       75.23      1.89 o 
  -9   4  11       82.68       68.26      1.80 o 
  -8   4  11      379.04      337.12      5.91 o 
  -7   4  11      868.96      858.71     19.85 o 
  -6   4  11        0.27        0.78      0.42 o 
  -5   4  11       69.26       74.57      2.44 o 
  -4   4  11      431.20      439.19     10.72 o 
  -3   4  11        0.11        0.48      0.42 o 
  -2   4  11        0.99        1.38      0.43 o 
  -1   4  11     1646.97     1655.14     37.52 o 
   0   4  11      268.12      258.64      7.58 o 
   1   4  11      120.53      115.20      3.98 o 
   2   4  11      195.31      174.27      4.38 o 
   3   4  11      269.46      255.02      5.35 o 
   4   4  11       27.40       25.03      1.21 o 
   5   4  11      243.24      214.79      4.83 o 
   6   4  11        3.84        3.98      0.64 o 
   7   4  11       59.71       58.81      2.02 o 
   8   4  11       10.96        9.41      0.85 o 
   9   4  11       45.69       44.16      1.90 o 
  10   4  11        4.43        3.11      0.78 o 
  11   4  11      135.23      117.17      3.34 o 
  12   4  11        0.07        0.61      0.78 o 
  13   4  11      389.35      390.27      6.18 o 
  14   4  11        2.75        2.85      0.99 o 
  15   4  11       61.98       60.47      2.56 o 
  16   4  11        3.14        3.27      0.99 o 
 -22   5  11        2.79        3.27      0.50 o 
 -21   5  11        2.49        1.83      0.45 o 
 -20   5  11       52.89       47.08      1.47 o 
 -19   5  11       35.70       33.30      1.16 o 
 -18   5  11       17.16       16.64      0.85 o 
 -17   5  11      171.23      169.07      4.21 o 
 -16   5  11      268.97      293.29      4.98 o 
 -15   5  11      190.15      208.42      3.74 o 
 -14   5  11      121.67      135.08      2.84 o 
 -13   5  11       79.57       72.84      1.75 o 
 -12   5  11        0.51        0.16      0.38 o 
 -11   5  11       47.56       45.16      1.33 o 
 -10   5  11       18.79       23.56      1.00 o 
  -9   5  11        6.59        5.85      0.62 o 
  -8   5  11        1.70        3.87      0.52 o 
  -7   5  11       56.18       48.45      1.75 o 
  -6   5  11      194.06      172.84      4.50 o 
  -5   5  11      124.41       95.28      2.70 o 
  -4   5  11       12.24       11.57      0.76 o 
  -3   5  11      171.97      129.53      4.28 o 
  -2   5  11       62.81       61.87      2.44 o 
  -1   5  11      305.56      290.88      6.18 o 
   0   5  11       23.55       19.49      1.18 o 
   1   5  11      250.42      228.47      6.00 o 
   2   5  11      139.05      134.47      3.80 o 
   3   5  11       67.11       72.86      2.39 o 
   4   5  11       38.52       39.75      1.52 o 
   5   5  11       99.03      101.78      2.93 o 
   6   5  11      181.83      174.95      4.08 o 
   7   5  11       36.94       36.65      1.64 o 
   8   5  11       83.10       86.52      2.79 o 
   9   5  11       41.69       36.76      1.68 o 
  10   5  11        0.68        0.43      0.73 o 
  11   5  11       16.05       17.82      1.54 o 
  12   5  11       79.77       77.37      2.49 o 
  13   5  11       86.56       86.80      2.84 o 
  14   5  11       15.82       15.88      1.56 o 
  15   5  11       13.77       13.91      1.40 o 
 -21   6  11        9.76        8.61      0.61 o 
 -20   6  11        1.42        1.28      0.42 o 
 -19   6  11       79.49       73.24      1.69 o 
 -18   6  11       43.45       41.65      1.19 o 
 -17   6  11      193.48      197.78      3.86 o 
 -16   6  11       67.74       72.97      1.94 o 
 -15   6  11      237.94      255.31      4.43 o 
 -14   6  11       12.68       12.23      0.69 o 
 -13   6  11       60.20       61.79      1.76 o 
 -12   6  11       70.46       81.52      2.06 o 
 -11   6  11        7.85        5.67      0.48 o 
 -10   6  11       80.21       68.91      1.68 o 
  -9   6  11      253.20      235.56      4.15 o 
  -8   6  11        6.16        4.81      0.52 o 
  -7   6  11      144.36      121.85      3.10 o 
  -6   6  11       11.79       12.77      0.88 o 
  -5   6  11      551.09      543.46      7.40 o 
  -4   6  11       46.64       49.13      1.66 o 
  -3   6  11        8.51        9.32      0.76 o 
  -2   6  11       74.71       73.74      2.39 o 
  -1   6  11       70.03       66.79      2.46 o 
   0   6  11       62.07       57.38      1.94 o 
   1   6  11      788.97      793.84     10.71 o 
   2   6  11      326.94      353.27      6.70 o 
   3   6  11       18.89       17.57      1.00 o 
   4   6  11        4.08        4.43      0.69 o 
   5   6  11      121.71      137.38      3.42 o 
   6   6  11      227.38      229.44      5.56 o 
   7   6  11       97.41       96.28      2.73 o 
   8   6  11       29.20       23.13      1.38 o 
   9   6  11        8.47        9.86      1.07 o 
  10   6  11      117.99      111.91      3.32 o 
  11   6  11        0.67        1.57      0.81 o 
  12   6  11      135.90      139.33      4.00 o 
  13   6  11        1.59        1.25      1.25 o 
  14   6  11       41.85       39.46      1.78 o 
  15   6  11       64.43       60.61      1.85 o 
 -20   7  11        2.26        1.99      0.50 o 
 -19   7  11        1.76        1.73      0.43 o 
 -18   7  11       77.57       70.49      1.89 o 
 -17   7  11        0.06       -0.28      0.36 o 
 -16   7  11      316.59      322.29      4.66 o 
 -15   7  11        9.06        6.99      0.55 o 
 -14   7  11       11.11       11.42      0.59 o 
 -13   7  11       93.79       97.77      2.44 o 
 -12   7  11      321.08      344.71      4.95 o 
 -11   7  11       16.50       23.01      1.00 o 
 -10   7  11        0.31        0.54      0.42 o 
  -9   7  11        3.33        5.17      0.55 o 
  -8   7  11       15.84       16.97      0.85 o 
  -7   7  11       36.85       38.63      1.37 o 
  -6   7  11       36.82       36.88      1.37 o 
  -5   7  11      219.37      241.25      4.19 o 
  -4   7  11       41.52       45.65      1.61 o 
  -3   7  11       20.28       19.46      1.04 o 
  -2   7  11        5.80        5.97      0.61 o 
  -1   7  11       57.51       61.55      2.06 o 
   0   7  11       19.94       23.42      1.19 o 
   1   7  11        0.02        0.73      0.57 o 
   2   7  11      412.66      420.47      7.26 o 
   3   7  11       11.25       14.48      0.99 o 
   4   7  11      323.92      336.89      7.71 o 
   5   7  11       36.94       43.26      1.73 o 
   6   7  11        2.61        1.75      0.74 o 
   7   7  11      447.42      492.75      9.12 o 
   8   7  11       13.47       13.22      1.09 o 
   9   7  11      150.63      156.29      3.77 o 
  10   7  11        0.51        0.78      0.88 o 
  11   7  11        0.05       -0.17      0.97 o 
  12   7  11       53.45       49.07      2.53 o 
  13   7  11      105.27       97.52      2.58 o 
  14   7  11       79.01       72.84      2.75 o 
 -19   8  11        5.12        3.70      0.55 o 
 -18   8  11       50.48       43.42      1.12 o 
 -17   8  11       44.22       40.13      1.25 o 
 -16   8  11        0.93        1.04      0.42 o 
 -15   8  11      206.64      214.86      3.42 o 
 -14   8  11       12.97       14.98      0.71 o 
 -13   8  11       81.83       81.89      1.83 o 
 -12   8  11       29.59       33.09      1.16 o 
 -11   8  11       33.88       33.32      1.12 o 
 -10   8  11      169.03      185.99      3.91 o 
  -9   8  11      123.37      134.16      2.75 o 
  -8   8  11       33.22       36.65      1.33 o 
  -7   8  11      182.01      196.25      3.94 o 
  -6   8  11       30.89       34.63      1.30 o 
  -5   8  11        3.65        3.34      0.59 o 
  -4   8  11       28.11       28.13      1.19 o 
  -3   8  11       34.40       40.46      1.56 o 
  -2   8  11        0.85        2.11      0.57 o 
  -1   8  11      404.13      431.72      7.32 o 
   0   8  11       81.31       82.73      2.58 o 
   1   8  11       17.53       21.33      1.25 o 
   2   8  11       64.54       67.53      2.14 o 
   3   8  11       35.87       37.40      1.69 o 
   4   8  11       19.16       18.20      1.30 o 
   5   8  11       29.03       30.22      1.45 o 
   6   8  11       34.06       37.90      1.99 o 
   7   8  11        9.20        5.52      0.85 o 
   8   8  11      183.99      193.94      4.64 o 
   9   8  11       58.17       56.62      2.68 o 
  10   8  11       68.51       68.91      3.63 o 
  11   8  11       16.22       15.31      1.50 o 
  12   8  11       32.35       32.62      2.02 o 
  13   8  11       43.02       33.97      1.85 o 
 -18   9  11        8.87        5.14      0.76 o 
 -17   9  11       51.62       44.18      1.59 o 
 -16   9  11       17.61       16.07      0.78 o 
 -15   9  11       44.86       42.28      1.16 o 
 -14   9  11        5.63        6.14      0.57 o 
 -13   9  11      122.22      140.70      2.73 o 
 -12   9  11      617.10      661.94      8.63 o 
 -11   9  11       12.62       12.13      0.73 o 
 -10   9  11       65.33       70.42      2.21 o 
  -9   9  11     2142.44     2362.94     20.34 o 
  -8   9  11      234.35      253.03      4.70 o 
  -7   9  11      265.51      302.78      5.26 o 
  -6   9  11      708.14      749.77      8.44 o 
  -5   9  11       27.69       32.35      1.31 o 
  -4   9  11       12.01       10.59      0.80 o 
  -3   9  11      297.05      324.16      5.69 o 
  -2   9  11      226.40      250.68      5.22 o 
  -1   9  11      174.39      193.69      4.38 o 
   0   9  11       15.93       16.28      1.40 o 
   1   9  11      105.29      115.06      2.75 o 
   2   9  11      115.05      112.64      2.80 o 
   3   9  11        6.95        8.16      0.85 o 
   4   9  11       87.89       97.56      2.48 o 
   5   9  11      106.61      116.33      3.60 o 
   6   9  11       67.07       65.61      2.56 o 
   7   9  11        2.44        3.13      0.88 o 
   8   9  11       97.58      105.62      3.51 o 
   9   9  11       23.33       20.22      1.68 o 
  10   9  11        6.96        6.09      1.21 o 
  11   9  11       22.84       17.30      2.40 o 
  12   9  11       11.69       10.69      4.74 o 
 -17  10  11        5.54        4.48      2.89 o 
 -16  10  11        4.83        1.92      1.90 o 
 -15  10  11        3.78        4.98      2.23 o 
 -14  10  11      162.14      146.60      3.48 o 
 -13  10  11       97.68       97.79      2.37 o 
 -12  10  11      171.58      167.79      2.91 o 
 -11  10  11        3.19        3.36      0.50 o 
 -10  10  11      277.78      294.29      4.36 o 
  -9  10  11       34.32       36.17      1.35 o 
  -8  10  11      155.31      166.73      3.94 o 
  -7  10  11      624.66      666.71      8.96 o 
  -6  10  11       11.73       12.40      0.88 o 
  -5  10  11        2.86        4.10      0.61 o 
  -4  10  11        5.19        5.34      0.57 o 
  -3  10  11        0.45        0.71      0.61 o 
  -2  10  11       12.74       10.88      0.90 o 
  -1  10  11        0.04        0.19      0.50 o 
   0  10  11       44.87       54.21      1.75 o 
   1  10  11       63.82       63.22      2.16 o 
   2  10  11        4.31        5.48      1.02 o 
   3  10  11       71.43       71.28      2.06 o 
   4  10  11        1.42        0.09      0.93 o 
   5  10  11       53.68       50.82      2.28 o 
   6  10  11       34.16       36.27      1.90 o 
   7  10  11        8.34        7.20      2.01 o 
   8  10  11       26.95       24.60      4.32 o 
 -15  11  11       11.00        8.61      2.58 o 
 -14  11  11       94.87       89.58      4.12 o 
 -13  11  11        5.47        4.01      2.04 o 
 -12  11  11       30.57       32.78      3.91 o 
 -11  11  11      121.01      132.19      4.97 o 
 -10  11  11      244.81      218.83      8.89 o 
  -9  11  11       10.00        8.55      2.16 o 
  -8  11  11     1034.53     1096.47     14.46 o 
  -7  11  11      254.14      260.76      3.36 o 
  -6  11  11       12.61       13.77      1.04 o 
  -5  11  11      125.32      126.62      2.96 o 
  -4  11  11        0.34        0.66      0.61 o 
  -3  11  11        8.48        7.49      0.64 o 
  -2  11  11       35.04       35.58      1.49 o 
  -1  11  11        3.02        1.50      0.71 o 
   0  11  11       89.40       90.65      2.53 o 
   1  11  11        2.69        2.80      2.46 o 
   2  11  11       13.80       11.04      2.51 o 
   3  11  11       91.74       96.45      4.73 o 
   4  11  11       51.72       49.61      5.17 o 
   5  11  11       28.99       24.08      5.09 o 
   6  11  11       18.47       16.81      4.88 o 
   7  11  11       31.32       22.16      8.70 o 
 -13  12  11       22.22       16.42      3.25 o 
 -12  12  11       26.05       23.25      2.66 o 
 -11  12  11       15.07       13.44      2.70 o 
 -10  12  11       76.66       68.03      4.91 o 
  -9  12  11       60.88       69.09      5.57 o 
  -8  12  11      156.33      146.88      6.32 o 
  -7  12  11       72.80       65.77      4.64 o 
  -6  12  11      262.82      266.53     13.63 o 
  -5  12  11        7.16        7.13      2.28 o 
  -4  12  11        2.95        4.43      2.35 o 
  -3  12  11        0.31       -3.44      4.34 o 
  -2  12  11       10.19       10.34      2.27 o 
  -1  12  11      216.97      212.70      4.69 o 
   0  12  11        1.25        2.66      2.35 o 
   1  12  11        1.80        4.19      2.56 o 
   2  12  11        3.36        7.09      5.40 o 
   3  12  11       19.35       22.07      4.15 o 
   4  12  11       21.53       17.21      4.15 o 
   5  12  11       15.89       20.29      5.83 o 
   6  12  11      133.76      157.61      7.71 o 
 -10  13  11       25.26       20.38      3.10 o 
  -9  13  11      135.46      108.94      8.32 o 
  -8  13  11        0.31        0.47      2.27 o 
  -7  13  11       83.30       76.77      5.00 o 
  -6  13  11      149.84      141.76      6.52 o 
  -5  13  11       14.71       14.84      3.30 o 
  -4  13  11        6.66        2.84      2.84 o 
  -3  13  11        0.03        0.47      2.82 o 
  -2  13  11        3.45        3.93      2.37 o 
  -1  13  11      379.33      416.58     13.55 o 
   0  13  11      161.94      176.97     13.58 o 
   1  13  11      250.04      307.87      9.30 o 
   2  13  11       39.40       50.42      6.33 o 
   3  13  11       11.33        9.60      5.50 o 
 -23   0  12       17.14       17.26      1.06 o 
 -22   0  12      111.14      113.28      1.37 o 
 -21   0  12       14.57       15.97      1.12 o 
 -20   0  12        0.33        1.14      0.48 o 
 -19   0  12       52.31       48.14      1.80 o 
 -18   0  12        0.43        1.97      0.45 o 
 -17   0  12       68.44       75.73      2.66 o 
 -16   0  12      255.29      265.68      6.54 o 
 -15   0  12        6.88        6.16      0.64 o 
 -14   0  12      373.09      403.71      8.08 o 
 -13   0  12      121.55      132.88      3.67 o 
 -12   0  12       73.14       88.67      2.91 o 
 -11   0  12      427.05      415.94      9.34 o 
 -10   0  12      695.41      708.92     14.08 o 
  -9   0  12      161.77      169.42      6.56 o 
  -8   0  12      189.54      184.65      7.61 o 
  -7   0  12     2227.36     2330.39     67.80 o 
  -6   0  12      434.74      406.79     14.69 o 
  -5   0  12      219.66      207.45      7.87 o 
  -4   0  12      125.64      115.98      4.91 o 
  -3   0  12       42.84       33.99      2.25 o 
  -2   0  12      210.98      178.77      7.16 o 
  -1   0  12      135.02      179.90      7.26 o 
   0   0  12     1367.59     1229.06     40.17 o 
   1   0  12     1586.40     1823.08     53.80 o 
   2   0  12      200.23      224.32      9.43 o 
   3   0  12     1331.62     1334.02     24.08 o 
   4   0  12     1203.49     1207.81     19.13 o 
   5   0  12       21.97       21.10      1.85 o 
   6   0  12      123.04      125.70      4.60 o 
   7   0  12       39.52       31.60      2.13 o 
   8   0  12      674.74      693.34      9.74 o 
   9   0  12      565.00      526.08     10.27 o 
  10   0  12      158.79      154.56      5.21 o 
  11   0  12       18.04       19.18      2.08 o 
  12   0  12        2.97        3.20      1.16 o 
  13   0  12       54.52       51.46      3.06 o 
  14   0  12       71.67       73.80      3.56 o 
  15   0  12      101.40      106.90      4.01 o 
  16   0  12       98.88      105.71      7.58 o 
 -23   1  12       16.40       13.51      0.76 o 
 -22   1  12        5.19        5.09      0.43 o 
 -21   1  12       35.08       34.15      1.04 o 
 -20   1  12       19.87       22.82      0.86 o 
 -19   1  12        0.07        0.36      0.36 o 
 -18   1  12        9.07       10.60      0.62 o 
 -17   1  12       43.32       48.90      1.38 o 
 -16   1  12        9.32       12.26      0.59 o 
 -15   1  12       85.43       89.12      1.83 o 
 -14   1  12      138.25      135.34      2.73 o 
 -13   1  12      346.30      369.05      5.78 o 
 -12   1  12      278.44      296.86      5.07 o 
 -11   1  12       36.82       43.99      1.61 o 
 -10   1  12      408.22      410.66      7.68 o 
  -9   1  12       17.17       14.50      0.80 o 
  -8   1  12     1071.87     1060.89     23.44 o 
  -7   1  12       23.92       29.09      1.44 o 
  -6   1  12     1217.07     1189.10     25.86 o 
  -5   1  12      104.59       88.08      3.01 o 
  -4   1  12      133.02      107.11      3.65 o 
  -3   1  12        3.78       10.21      0.69 o 
  -2   1  12       74.70       89.02      3.08 o 
  -1   1  12      462.25      441.68     11.00 o 
   0   1  12      292.30      292.16      7.87 o 
   1   1  12        4.91        7.40      0.76 o 
   2   1  12       26.70       16.19      0.90 o 
   3   1  12       72.40       64.00      2.04 o 
   4   1  12       70.69       68.60      2.44 o 
   5   1  12      209.37      194.31      5.02 o 
   6   1  12       14.11       13.63      0.92 o 
   7   1  12        3.81        5.57      0.64 o 
   8   1  12       32.13       32.00      1.61 o 
   9   1  12        0.00        0.19      0.57 o 
  10   1  12       33.17       35.98      1.47 o 
  11   1  12        0.47        1.30      0.73 o 
  12   1  12        1.39        1.94      0.83 o 
  13   1  12       84.49       82.55      2.72 o 
  14   1  12       18.01       20.07      1.28 o 
  15   1  12      210.21      224.66      3.67 o 
  16   1  12       48.14       41.24      2.56 o 
 -23   2  12       80.50       66.99      1.44 o 
 -22   2  12        4.16        2.94      0.42 o 
 -21   2  12       94.34       94.09      1.97 o 
 -20   2  12        0.57        0.40      0.50 o 
 -19   2  12      138.14      147.10      2.32 o 
 -18   2  12       22.48       28.01      1.18 o 
 -17   2  12       12.82       18.06      0.83 o 
 -16   2  12       61.76       66.20      1.66 o 
 -15   2  12      173.38      190.38      3.27 o 
 -14   2  12      486.35      531.73      7.16 o 
 -13   2  12      254.64      260.82      4.62 o 
 -12   2  12       22.49       31.24      1.12 o 
 -11   2  12      194.34      192.37      3.79 o 
 -10   2  12      333.25      347.50      6.02 o 
  -9   2  12       87.13       83.67      2.44 o 
  -8   2  12     1043.46     1020.15     22.93 o 
  -7   2  12      153.40      167.81      4.81 o 
  -6   2  12        2.11        2.09      0.43 o 
  -5   2  12       62.13       59.23      2.09 o 
  -4   2  12      345.18      311.36      8.18 o 
  -3   2  12       33.49       30.25      1.37 o 
  -2   2  12       72.68       76.25      2.97 o 
  -1   2  12      516.88      444.19     11.17 o 
   0   2  12      199.65      245.14      6.11 o 
   1   2  12       11.97        7.11      0.67 o 
   2   2  12     2253.27     2184.59     24.67 o 
   3   2  12      419.90      415.06      7.40 o 
   4   2  12        0.33        0.54      0.57 o 
   5   2  12        2.28        0.86      0.54 o 
   6   2  12       64.89       63.54      2.21 o 
   7   2  12       80.21       77.89      2.73 o 
   8   2  12        0.99        0.88      0.59 o 
   9   2  12      103.07      106.97      3.04 o 
  10   2  12        2.93        2.61      0.69 o 
  11   2  12      176.49      175.14      4.17 o 
  12   2  12      241.96      243.83      4.32 o 
  13   2  12      233.03      234.52      4.28 o 
  14   2  12       34.29       34.54      1.50 o 
  15   2  12      294.38      303.09      5.69 o 
 -22   3  12       17.28       15.26      0.83 o 
 -21   3  12       64.69       60.20      1.71 o 
 -20   3  12       77.64       83.38      2.21 o 
 -19   3  12       46.23       47.71      1.42 o 
 -18   3  12        3.90        3.55      0.40 o 
 -17   3  12        1.22        1.11      0.35 o 
 -16   3  12        4.68        3.49      0.45 o 
 -15   3  12       13.47       11.69      0.69 o 
 -14   3  12      118.17      129.60      3.01 o 
 -13   3  12      144.77      151.15      2.89 o 
 -12   3  12       13.35       17.32      0.69 o 
 -11   3  12       75.94       86.56      2.17 o 
 -10   3  12      122.35      130.91      3.03 o 
  -9   3  12        2.35        3.27      0.48 o 
  -8   3  12      819.14      747.58     10.69 o 
  -7   3  12      193.66      165.83      5.00 o 
  -6   3  12      389.54      358.03      8.86 o 
  -5   3  12      866.04      849.69     18.73 o 
  -4   3  12       83.32       82.62      2.87 o 
  -3   3  12        7.13        4.72      0.61 o 
  -2   3  12      147.97      154.22      4.67 o 
  -1   3  12      275.82      302.87      8.27 o 
   0   3  12       14.28       15.86      0.92 o 
   1   3  12       10.69       12.52      0.97 o 
   2   3  12       29.31       22.42      1.11 o 
   3   3  12        0.00        0.07      0.47 o 
   4   3  12      121.62      128.30      3.25 o 
   5   3  12      115.58      110.27      3.01 o 
   6   3  12       20.87       26.98      1.21 o 
   7   3  12      140.95      136.10      3.29 o 
   8   3  12       18.03       20.07      1.25 o 
   9   3  12       50.10       46.36      1.83 o 
  10   3  12       75.10       68.41      2.20 o 
  11   3  12       37.76       36.67      1.92 o 
  12   3  12       58.18       55.34      2.32 o 
  13   3  12      144.88      159.88      3.80 o 
  14   3  12       80.78       80.30      2.82 o 
  15   3  12       89.63       88.67      3.83 o 
 -22   4  12        3.53        2.28      0.48 o 
 -21   4  12       36.29       36.62      1.23 o 
 -20   4  12       11.96       10.76      0.62 o 
 -19   4  12        1.57        1.07      0.47 o 
 -18   4  12      101.15       98.94      2.32 o 
 -17   4  12      212.24      204.42      3.84 o 
 -16   4  12       12.59       11.07      0.57 o 
 -15   4  12       17.33       22.49      0.85 o 
 -14   4  12      162.68      177.08      3.27 o 
 -13   4  12       13.79       14.67      0.74 o 
 -12   4  12        0.07        0.64      0.40 o 
 -11   4  12      261.52      309.81      5.05 o 
 -10   4  12        2.21        1.44      0.47 o 
  -9   4  12      116.87       87.20      2.23 o 
  -8   4  12        1.96        0.05      0.43 o 
  -7   4  12      357.16      353.88      6.45 o 
  -6   4  12      342.67      303.84      5.66 o 
  -5   4  12       72.23       83.20      2.34 o 
  -4   4  12      298.41      314.35      6.00 o 
  -3   4  12      350.52      331.25      6.45 o 
  -2   4  12       37.18       32.64      1.52 o 
  -1   4  12      491.67      493.38      8.39 o 
   0   4  12       60.99       64.38      2.04 o 
   1   4  12       33.24       32.16      1.40 o 
   2   4  12        1.19        1.68      0.57 o 
   3   4  12       74.59       62.41      2.21 o 
   4   4  12       71.40       69.14      2.01 o 
   5   4  12        3.19        4.36      0.67 o 
   6   4  12      261.89      269.29      5.04 o 
   7   4  12        4.28        5.60      0.97 o 
   8   4  12       47.93       39.25      1.50 o 
   9   4  12       43.64       34.84      1.56 o 
  10   4  12        0.26        0.38      0.83 o 
  11   4  12       29.79       29.22      1.89 o 
  12   4  12        3.32        3.55      1.02 o 
  13   4  12      107.98      108.84      2.84 o 
  14   4  12       13.00       13.49      1.47 o 
  15   4  12        5.61        5.17      1.14 o 
 -21   5  12        9.01        7.70      0.71 o 
 -20   5  12       19.01       18.40      1.00 o 
 -19   5  12      119.79      120.64      2.49 o 
 -18   5  12      332.96      334.57      5.24 o 
 -17   5  12       43.39       42.47      1.57 o 
 -16   5  12      436.16      436.65      6.40 o 
 -15   5  12      127.42      137.07      2.53 o 
 -14   5  12      879.41      956.81     12.16 o 
 -13   5  12      114.02      117.66      2.68 o 
 -12   5  12      230.20      242.86      4.28 o 
 -11   5  12        1.21        2.51      0.43 o 
 -10   5  12       11.27        7.70      0.73 o 
  -9   5  12        9.52        9.06      0.69 o 
  -8   5  12       19.32       27.56      0.99 o 
  -7   5  12       38.00       35.44      1.28 o 
  -6   5  12       60.91       59.95      2.14 o 
  -5   5  12       73.19       83.58      2.32 o 
  -4   5  12       30.72       26.47      1.37 o 
  -3   5  12        2.77        0.83      0.76 o 
  -2   5  12       25.93       27.26      1.63 o 
  -1   5  12        4.51        3.04      0.88 o 
   0   5  12      105.66      102.25      3.49 o 
   1   5  12        1.15        1.61      0.62 o 
   2   5  12       79.52       74.05      2.48 o 
   3   5  12        6.21        7.33      0.85 o 
   4   5  12      126.40      128.28      3.20 o 
   5   5  12      206.91      200.78      4.69 o 
   6   5  12      124.56      138.33      3.79 o 
   7   5  12       36.43       32.47      1.68 o 
   8   5  12      344.47      328.73      6.73 o 
   9   5  12        9.65       10.33      0.95 o 
  10   5  12       82.48       77.23      2.91 o 
  11   5  12       25.65       22.71      1.73 o 
  12   5  12       22.27       21.59      1.76 o 
  13   5  12        7.28        7.25      1.19 o 
  14   5  12        2.45        2.44      1.19 o 
 -21   6  12        0.10        0.14      0.42 o 
 -20   6  12       57.66       53.47      1.44 o 
 -19   6  12       75.54       73.53      1.59 o 
 -18   6  12       10.26       10.93      0.67 o 
 -17   6  12      217.95      219.16      3.72 o 
 -16   6  12      324.21      347.51      5.57 o 
 -15   6  12        7.85       10.33      0.57 o 
 -14   6  12       46.44       50.08      1.63 o 
 -13   6  12      113.28      134.97      3.01 o 
 -12   6  12       42.43       47.60      1.47 o 
 -11   6  12        8.25        6.99      0.59 o 
 -10   6  12       33.38       36.43      1.50 o 
  -9   6  12      412.34      426.74      6.80 o 
  -8   6  12       30.94       30.88      1.11 o 
  -7   6  12      106.72      128.39      3.51 o 
  -6   6  12        8.32        7.18      0.71 o 
  -5   6  12       36.43       37.48      1.42 o 
  -4   6  12      359.52      367.80      6.52 o 
  -3   6  12        4.14        5.81      0.73 o 
  -2   6  12       20.42       17.23      0.97 o 
  -1   6  12       49.61       57.31      2.53 o 
   0   6  12        3.83        2.54      0.59 o 
   1   6  12       12.78       17.82      1.11 o 
   2   6  12      362.09      394.75      7.22 o 
   3   6  12      107.33      104.17      3.01 o 
   4   6  12      130.55      147.98      3.41 o 
   5   6  12      291.70      312.92      5.80 o 
   6   6  12       26.49       33.18      1.56 o 
   7   6  12        0.01        0.24      0.67 o 
   8   6  12      150.61      163.11      4.32 o 
   9   6  12        4.12        5.34      0.92 o 
  10   6  12      155.27      149.94      3.60 o 
  11   6  12       53.81       57.90      2.32 o 
  12   6  12        6.33        6.97      1.09 o 
  13   6  12       67.12       66.46      2.59 o 
  14   6  12        2.89        3.98      1.25 o 
 -20   7  12      192.79      168.45      1.63 o 
 -19   7  12        0.60        0.62      0.38 o 
 -18   7  12      235.73      218.28      3.01 o 
 -17   7  12        8.70       10.52      0.92 o 
 -16   7  12      166.39      172.99      3.18 o 
 -15   7  12       95.56      100.38      2.04 o 
 -14   7  12       33.93       33.32      1.16 o 
 -13   7  12        3.17        3.39      0.47 o 
 -12   7  12      237.31      286.76      4.53 o 
 -11   7  12      129.52      135.79      2.79 o 
 -10   7  12        3.85        5.21      0.55 o 
  -9   7  12        0.48        0.95      0.52 o 
  -8   7  12        7.81        6.57      0.57 o 
  -7   7  12       62.84       67.12      2.44 o 
  -6   7  12      482.62      532.31      6.90 o 
  -5   7  12      165.80      185.79      4.50 o 
  -4   7  12        9.68        9.81      0.73 o 
  -3   7  12       46.84       48.94      1.80 o 
  -2   7  12       60.38       62.41      1.83 o 
  -1   7  12        6.43        4.43      0.71 o 
   0   7  12      306.46      300.04      5.71 o 
   1   7  12      240.07      257.08      5.22 o 
   2   7  12        4.34        4.41      0.78 o 
   3   7  12       96.43      104.93      3.06 o 
   4   7  12      485.17      500.96      9.36 o 
   5   7  12        0.65        0.92      0.85 o 
   6   7  12        8.99       10.05      1.04 o 
   7   7  12      344.96      343.25      6.26 o 
   8   7  12      228.51      248.24      5.28 o 
   9   7  12        0.55        0.35      0.92 o 
  10   7  12      169.94      169.14      4.62 o 
  11   7  12      211.27      208.61      4.60 o 
  12   7  12        8.87        8.34      1.56 o 
  13   7  12        7.80        5.92      1.11 o 
 -19   8  12       17.83       13.28      0.67 o 
 -18   8  12       71.32       66.51      1.45 o 
 -17   8  12       95.64       86.52      1.97 o 
 -16   8  12       96.65       91.54      2.27 o 
 -15   8  12       76.00       77.82      1.89 o 
 -14   8  12      201.36      210.32      4.57 o 
 -13   8  12       16.39       19.56      0.88 o 
 -12   8  12       26.76       28.26      1.00 o 
 -11   8  12        7.34        6.56      0.61 o 
 -10   8  12       11.00       13.63      0.73 o 
  -9   8  12        4.02        5.79      0.66 o 
  -8   8  12        3.08        3.55      0.54 o 
  -7   8  12        0.49        0.42      0.45 o 
  -6   8  12      317.94      353.09      5.42 o 
  -5   8  12       44.44       45.23      1.64 o 
  -4   8  12        2.31        1.56      0.55 o 
  -3   8  12      411.64      448.43      7.46 o 
  -2   8  12        3.85        2.82      0.66 o 
  -1   8  12        0.03        0.38      0.62 o 
   0   8  12      100.60      103.82      2.72 o 
   1   8  12       19.94       23.46      1.45 o 
   2   8  12       85.96       90.29      2.87 o 
   3   8  12        4.56        4.27      0.83 o 
   4   8  12      190.72      191.62      4.74 o 
   5   8  12        8.42        8.41      0.93 o 
   6   8  12        5.80        5.59      1.06 o 
   7   8  12        0.03        0.28      0.99 o 
   8   8  12       82.33       76.46      2.70 o 
   9   8  12       71.71       69.66      2.66 o 
  10   8  12       33.16       30.39      1.75 o 
  11   8  12       58.82       51.01      1.90 o 
  12   8  12       29.93       25.96      1.92 o 
 -18   9  12        0.37       -0.67      1.90 o 
 -17   9  12      106.71       84.77      2.44 o 
 -16   9  12       13.37       11.23      0.66 o 
 -15   9  12       87.02       74.40      1.99 o 
 -14   9  12       38.16       36.79      1.28 o 
 -13   9  12        6.75        6.42      0.61 o 
 -12   9  12      141.36      152.83      3.34 o 
 -11   9  12        2.32        3.25      0.50 o 
 -10   9  12      172.59      185.24      4.22 o 
  -9   9  12       56.76       66.37      1.99 o 
  -8   9  12        5.17        5.67      0.66 o 
  -7   9  12      403.16      437.79      7.56 o 
  -6   9  12        8.53        9.29      0.71 o 
  -5   9  12       15.06       15.19      0.97 o 
  -4   9  12      136.17      156.87      3.49 o 
  -3   9  12        2.61        2.39      0.71 o 
  -2   9  12       10.99       10.67      0.99 o 
  -1   9  12        1.17        1.25      0.66 o 
   0   9  12       18.94       21.43      1.42 o 
   1   9  12       26.49       26.90      1.31 o 
   2   9  12        0.44        1.25      0.80 o 
   3   9  12      344.83      364.65      5.81 o 
   4   9  12       13.89       15.00      1.28 o 
   5   9  12       23.34       25.43      1.61 o 
   6   9  12       98.65      103.89      2.91 o 
   7   9  12       24.04       25.01      1.57 o 
   8   9  12       17.68       17.47      1.45 o 
   9   9  12        1.94        0.88      1.16 o 
  10   9  12        9.21        7.14      1.56 o 
  11   9  12        8.66        6.92      4.34 o 
 -16  10  12       45.44       41.46      4.36 o 
 -15  10  12       64.36       61.61      4.36 o 
 -14  10  12       14.65       13.04      2.16 o 
 -13  10  12       11.24        8.51      0.80 o 
 -12  10  12       60.12       57.22      1.99 o 
 -11  10  12       11.81       12.40      0.93 o 
 -10  10  12       45.14       49.35      1.49 o 
  -9  10  12        1.72        0.83      0.54 o 
  -8  10  12      134.71      143.32      3.72 o 
  -7  10  12        0.00        0.33      0.48 o 
  -6  10  12       33.48       34.87      1.50 o 
  -5  10  12      115.77      131.26      1.94 o 
  -4  10  12      329.04      351.49      5.97 o 
  -3  10  12       46.11       52.78      2.02 o 
  -2  10  12      130.93      145.11      3.56 o 
  -1  10  12        7.28        7.47      0.99 o 
   0  10  12      102.34      107.87      3.17 o 
   1  10  12      125.81      139.02      3.42 o 
   2  10  12       97.71       98.44      2.49 o 
   3  10  12       59.38       67.56      2.20 o 
   4  10  12       74.70       71.37      2.58 o 
   5  10  12       28.66       27.42      2.28 o 
   6  10  12       30.43       27.40      2.18 o 
   7  10  12        0.06        1.35      3.81 o 
   8  10  12       63.59       56.08      7.11 o 
   9  10  12        3.93        2.13      4.01 o 
 -14  11  12        0.03        1.00      2.09 o 
 -13  11  12        0.50       -0.83      2.35 o 
 -12  11  12      108.91      113.39      5.56 o 
 -11  11  12        0.00        0.73      3.22 o 
 -10  11  12       40.44       36.74      4.64 o 
  -9  11  12       24.00       27.88      3.60 o 
  -8  11  12      113.06      126.64      7.58 o 
  -7  11  12      194.82      194.01      5.80 o 
  -6  11  12      283.95      302.66      5.76 o 
  -5  11  12       35.64       35.55      3.23 o 
  -4  11  12      107.94      120.88      5.21 o 
  -3  11  12      126.25      135.56      4.73 o 
  -2  11  12      120.08      146.60      5.19 o 
  -1  11  12       73.61       85.33      4.79 o 
   0  11  12       78.54       85.26      4.29 o 
   1  11  12        0.71       -0.86      2.25 o 
   2  11  12       93.05       95.85      4.31 o 
   3  11  12       68.78       59.89      5.74 o 
   4  11  12      213.36      224.19      7.54 o 
   5  11  12       10.43       17.07      4.70 o 
   6  11  12      101.70      105.22      7.22 o 
   7  11  12        0.98        2.54      4.27 o 
 -11  12  12        1.38        1.89      3.23 o 
 -10  12  12        0.32        0.38      2.02 o 
  -9  12  12      149.74      127.64      5.36 o 
  -8  12  12       37.80       33.09      4.31 o 
  -7  12  12       59.99       57.22      4.17 o 
  -6  12  12      121.59      103.92      5.42 o 
  -5  12  12       64.25       70.79      4.12 o 
  -4  12  12      210.10      221.39      7.54 o 
  -3  12  12       11.13       11.83      2.49 o 
  -2  12  12       62.51       66.77      4.41 o 
  -1  12  12      318.35      346.47      6.25 o 
   0  12  12       20.16       19.89      3.18 o 
   1  12  12      238.94      241.39     12.45 o 
   3  12  12       57.48       57.31      6.21 o 
   4  12  12      211.83      256.51      9.64 o 
   5  12  12       87.00       82.63      8.53 o 
  -8  13  12       34.07       21.54      2.99 o 
  -7  13  12        4.42        3.17      2.18 o 
  -6  13  12       21.70       15.74      2.99 o 
  -5  13  12       62.62       57.64      4.13 o 
  -4  13  12      117.52      106.61      7.13 o 
  -1  13  12       60.14       68.17      9.08 o 
   0  13  12       11.92       14.27      5.85 o 
 -22   1  13       11.93       12.20      0.86 o 
 -21   1  13       45.78       46.15      1.64 o 
 -20   1  13        3.87        4.72      0.54 o 
 -19   1  13      169.39      182.15      3.11 o 
 -18   1  13        0.94        0.69      0.47 o 
 -17   1  13       73.43       83.74      2.18 o 
 -16   1  13       93.05      100.49      2.49 o 
 -15   1  13       16.96       17.04      0.78 o 
 -14   1  13        6.59        8.13      0.54 o 
 -13   1  13        5.91        5.00      0.48 o 
 -12   1  13       28.26       29.37      1.23 o 
 -11   1  13       15.73       13.70      0.88 o 
 -10   1  13      324.89      326.89      5.53 o 
  -9   1  13        7.30        5.90      0.52 o 
  -8   1  13       50.36       47.24      1.61 o 
  -7   1  13      209.33      211.62      4.86 o 
  -6   1  13     1133.96     1075.73     15.25 o 
  -5   1  13        7.89        5.99      0.57 o 
  -4   1  13      144.77      135.70      4.19 o 
  -3   1  13        3.39        3.55      0.50 o 
  -2   1  13        2.09        1.68      0.52 o 
  -1   1  13        0.15        0.35      0.67 o 
   0   1  13       19.43       15.57      0.95 o 
   1   1  13       59.36       58.43      2.06 o 
   2   1  13       77.73       90.38      2.72 o 
   3   1  13       29.57       31.88      1.38 o 
   4   1  13      497.20      470.24      8.91 o 
   5   1  13      107.54       97.51      2.87 o 
   6   1  13       43.52       37.95      1.89 o 
   7   1  13       45.95       41.46      1.57 o 
   8   1  13        4.77        5.52      0.73 o 
   9   1  13       15.56       15.69      1.16 o 
  10   1  13       26.47       21.10      1.28 o 
  11   1  13       65.21       73.03      2.62 o 
  12   1  13        7.23        6.12      0.95 o 
  13   1  13       10.12       11.40      1.19 o 
  14   1  13       38.05       37.95      2.33 o 
  15   1  13      214.50      217.80      3.56 o 
 -22   2  13      461.85      387.26      4.05 o 
 -21   2  13       73.80       69.02      1.69 o 
 -20   2  13        9.65       11.17      0.62 o 
 -19   2  13      143.30      143.85      2.79 o 
 -18   2  13        0.07       -0.02      0.36 o 
 -17   2  13       12.06       11.90      0.73 o 
 -16   2  13        1.27        0.95      0.40 o 
 -15   2  13       16.38       18.20      0.92 o 
 -14   2  13      564.91      623.81      7.51 o 
 -13   2  13      129.00      133.37      3.04 o 
 -12   2  13      110.45      114.32      2.41 o 
 -11   2  13       52.53       61.20      1.94 o 
 -10   2  13        0.53        1.12      0.47 o 
  -9   2  13       39.76       45.51      1.57 o 
  -8   2  13      707.93      715.04     10.13 o 
  -7   2  13      409.54      432.57      7.37 o 
  -6   2  13       43.32       44.87      1.69 o 
  -5   2  13       38.28       38.12      1.33 o 
  -4   2  13      298.63      281.09      5.62 o 
  -3   2  13      174.97      147.00      3.49 o 
  -2   2  13        5.90        6.85      0.59 o 
  -1   2  13       24.27       26.66      1.33 o 
   0   2  13       61.34       57.79      1.92 o 
   1   2  13     1317.30     1285.71     16.71 o 
   2   2  13       34.30       39.40      1.59 o 
   3   2  13      379.58      358.86      7.08 o 
   4   2  13       30.16       33.19      1.42 o 
   5   2  13        0.12        1.50      0.64 o 
   6   2  13      216.58      226.77      4.41 o 
   7   2  13       72.08       66.94      2.21 o 
   8   2  13      147.46      149.26      3.56 o 
   9   2  13       24.34       25.31      1.44 o 
  10   2  13       11.26       10.52      1.06 o 
  11   2  13       11.06       11.26      1.19 o 
  12   2  13      123.80      131.74      3.27 o 
  13   2  13        2.59        1.63      0.90 o 
  14   2  13       39.41       37.43      1.80 o 
 -22   3  13       33.13       28.85      1.07 o 
 -21   3  13        5.01        4.67      0.45 o 
 -20   3  13       14.64       13.22      0.71 o 
 -19   3  13        0.17        0.64      0.42 o 
 -18   3  13      218.65      229.49      3.18 o 
 -17   3  13        1.73        2.11      0.43 o 
 -16   3  13      415.71      435.27      6.05 o 
 -15   3  13        0.26        0.74      0.43 o 
 -14   3  13      617.29      666.33      7.84 o 
 -13   3  13        5.11        5.92      0.59 o 
 -12   3  13      143.64      156.30      3.51 o 
 -11   3  13       36.33       39.46      1.19 o 
 -10   3  13      408.10      438.34      7.08 o 
  -9   3  13       61.27       67.41      1.80 o 
  -8   3  13      144.00      127.62      2.86 o 
  -7   3  13        5.09        7.72      0.64 o 
  -6   3  13       44.53       51.08      1.76 o 
  -5   3  13      353.51      305.38      5.05 o 
  -4   3  13        4.44        3.60      0.57 o 
  -3   3  13      479.23      448.43      7.63 o 
  -2   3  13      100.60      111.64      3.20 o 
  -1   3  13       21.07       22.56      1.23 o 
   0   3  13       13.13       13.42      0.95 o 
   1   3  13      138.22      142.66      3.83 o 
   2   3  13      111.60      103.88      2.93 o 
   3   3  13       62.27       67.22      2.39 o 
   4   3  13      165.00      157.67      3.72 o 
   5   3  13       33.13       39.75      1.66 o 
   6   3  13        0.13       -0.07      0.62 o 
   7   3  13      190.23      194.84      4.08 o 
   8   3  13       87.76       85.38      2.51 o 
   9   3  13        0.35        0.05      1.07 o 
  10   3  13        0.67        0.80      0.86 o 
  11   3  13      248.86      256.28      4.29 o 
  12   3  13      149.50      142.08      4.60 o 
  13   3  13       45.73       41.95      2.14 o 
  14   3  13      124.89      130.25      3.41 o 
 -22   4  13        1.32        0.88      0.42 o 
 -21   4  13        0.14        0.14      0.35 o 
 -20   4  13      811.27      800.47      8.16 o 
 -19   4  13       23.00       21.52      0.95 o 
 -18   4  13       31.73       32.71      1.33 o 
 -17   4  13      784.53      788.99     11.35 o 
 -16   4  13        3.35        3.55      0.54 o 
 -15   4  13      484.79      537.30      7.46 o 
 -14   4  13      839.87      870.30      9.39 o 
 -13   4  13      331.57      371.90      5.59 o 
 -12   4  13       47.36       42.43      1.50 o 
 -11   4  13        7.37        6.38      0.57 o 
 -10   4  13      476.28      526.54      6.90 o 
  -9   4  13        0.41        0.47      0.47 o 
  -8   4  13       35.13       33.87      1.23 o 
  -7   4  13      103.06      105.19      2.87 o 
  -6   4  13      619.52      586.08      8.98 o 
  -5   4  13      122.61      110.45      2.93 o 
  -4   4  13       28.24       31.08      1.35 o 
  -3   4  13        5.01        6.56      0.73 o 
  -2   4  13        0.19        1.35      0.59 o 
  -1   4  13       85.00       87.32      2.49 o 
   0   4  13      351.66      357.55      6.77 o 
   1   4  13        6.28        5.60      0.74 o 
   2   4  13       83.46       84.35      3.03 o 
   3   4  13       69.34       73.01      2.51 o 
   4   4  13       46.02       48.23      1.64 o 
   5   4  13       23.95       21.29      1.23 o 
   6   4  13       14.47       12.47      0.97 o 
   7   4  13        0.65        1.02      0.73 o 
   8   4  13       25.21       19.01      1.18 o 
   9   4  13       14.21       10.71      1.19 o 
  10   4  13       70.97       69.12      2.68 o 
  11   4  13        9.29        7.49      1.02 o 
  12   4  13       23.35       21.24      1.56 o 
  13   4  13        4.30        5.57      0.97 o 
  14   4  13      123.45      125.55      3.98 o 
 -21   5  13       66.11       64.62      1.64 o 
 -20   5  13       24.95       21.31      0.83 o 
 -19   5  13      366.05      364.79      4.95 o 
 -18   5  13        1.74        1.56      0.45 o 
 -17   5  13       52.94       51.84      1.30 o 
 -16   5  13      198.27      203.06      4.08 o 
 -15   5  13       41.62       42.17      1.45 o 
 -14   5  13      108.12      112.11      2.30 o 
 -13   5  13       18.50       19.36      0.97 o 
 -12   5  13       94.80       93.96      2.48 o 
 -11   5  13       34.02       37.64      1.44 o 
 -10   5  13      104.51      108.44      2.59 o 
  -9   5  13       45.10       45.11      1.57 o 
  -8   5  13      308.70      300.90      5.71 o 
  -7   5  13      201.08      213.84      4.90 o 
  -6   5  13        0.08        0.86      0.57 o 
  -5   5  13       16.34       19.86      1.14 o 
  -4   5  13        0.13       -0.42      0.50 o 
  -3   5  13       10.34       13.01      0.92 o 
  -2   5  13        0.23        0.12      0.48 o 
  -1   5  13       65.77       59.56      2.09 o 
   0   5  13       28.52       26.76      1.47 o 
   1   5  13       49.84       46.91      1.63 o 
   2   5  13       31.31       34.20      1.28 o 
   3   5  13       19.21       22.12      1.23 o 
   4   5  13      243.43      247.24      4.52 o 
   5   5  13       32.09       32.69      1.80 o 
   6   5  13        1.28        0.81      0.73 o 
   7   5  13        7.83        6.02      0.88 o 
   8   5  13       80.70       72.48      2.48 o 
   9   5  13       32.18       32.05      1.75 o 
  10   5  13        1.29        1.37      0.97 o 
  11   5  13        4.08        4.57      1.04 o 
  12   5  13        0.61        0.40      1.07 o 
  13   5  13        0.69        0.64      1.00 o 
 -20   6  13      182.37      159.14      2.86 o 
 -19   6  13       10.85       10.03      0.83 o 
 -18   6  13      485.75      496.35      7.71 o 
 -17   6  13        4.77        5.12      0.66 o 
 -16   6  13       32.84       31.03      1.19 o 
 -15   6  13      444.01      467.87      7.61 o 
 -14   6  13       28.99       30.95      1.16 o 
 -13   6  13       22.86       24.46      0.99 o 
 -12   6  13      275.17      296.72      4.52 o 
 -11   6  13      256.88      269.72      4.76 o 
 -10   6  13      129.00      133.03      2.80 o 
  -9   6  13       26.33       23.42      1.07 o 
  -8   6  13       41.56       45.98      1.68 o 
  -7   6  13      181.52      198.40      4.03 o 
  -6   6  13        8.81       12.42      0.88 o 
  -5   6  13       35.91       39.46      1.40 o 
  -4   6  13      151.68      156.53      3.58 o 
  -3   6  13      183.73      194.32      4.50 o 
  -2   6  13        4.07        4.70      0.67 o 
  -1   6  13      145.23      149.24      3.89 o 
   0   6  13       39.93       39.63      1.64 o 
   1   6  13      536.39      566.92      8.99 o 
   2   6  13       64.27       66.72      2.16 o 
   3   6  13       70.65       73.29      2.48 o 
   4   6  13      113.19      124.79      3.65 o 
   5   6  13      123.88      115.48      2.94 o 
   6   6  13       47.73       50.04      2.44 o 
   7   6  13        2.82        2.73      0.80 o 
   8   6  13       94.69       92.14      3.08 o 
   9   6  13       18.19       13.98      1.21 o 
  10   6  13        3.87        3.36      1.07 o 
  11   6  13       22.99       20.84      1.50 o 
  12   6  13       15.24       14.03      2.18 o 
 -19   7  13       41.69       36.41      1.33 o 
 -18   7  13       24.60       18.51      0.93 o 
 -17   7  13      107.43      107.51      2.58 o 
 -16   7  13        2.24        1.73      0.50 o 
 -15   7  13        2.97        4.01      0.57 o 
 -14   7  13      585.36      635.80      6.09 o 
 -13   7  13      310.73      350.50      5.85 o 
 -12   7  13      132.54      140.76      3.22 o 
 -11   7  13       33.51       36.76      1.35 o 
 -10   7  13       11.62       12.40      0.80 o 
  -9   7  13       98.47      102.85      2.86 o 
  -8   7  13       26.21       28.61      1.26 o 
  -7   7  13      185.98      206.12      4.22 o 
  -6   7  13      134.83      147.00      3.63 o 
  -5   7  13        5.88        5.60      0.61 o 
  -4   7  13       39.36       39.78      1.45 o 
  -3   7  13       14.36       17.26      1.16 o 
  -2   7  13       80.04       85.69      2.51 o 
  -1   7  13       67.68       79.21      2.56 o 
   0   7  13       58.55       59.71      2.30 o 
   1   7  13        1.76        1.97      0.62 o 
   2   7  13      259.20      280.83      6.47 o 
   3   7  13      144.70      147.10      3.98 o 
   4   7  13        5.91        3.86      0.80 o 
   5   7  13      140.74      153.43      4.25 o 
   6   7  13       79.51       88.08      3.29 o 
   7   7  13       17.79       17.40      1.40 o 
   8   7  13       80.67       82.87      2.68 o 
   9   7  13       44.48       46.27      2.42 o 
  10   7  13       12.54       11.57      1.31 o 
  11   7  13        6.02        5.57      1.09 o 
  12   7  13       19.18       19.34      2.14 o 
 -18   8  13        1.31        0.93      0.45 o 
 -17   8  13      113.43      102.11      2.42 o 
 -16   8  13       67.97       62.32      1.82 o 
 -15   8  13        9.29        9.46      0.86 o 
 -14   8  13        7.52        6.45      0.62 o 
 -13   8  13       47.32       56.74      1.83 o 
 -12   8  13      295.78      319.06      5.76 o 
 -11   8  13       68.52       73.62      2.39 o 
 -10   8  13      156.57      172.25      3.98 o 
  -9   8  13       31.09       32.81      1.40 o 
  -8   8  13       55.20       61.67      1.99 o 
  -7   8  13       10.82       14.29      0.93 o 
  -6   8  13       22.17       25.83      1.16 o 
  -5   8  13       18.24       21.24      1.21 o 
  -4   8  13      100.99       96.58      2.51 o 
  -3   8  13       12.04       12.14      1.00 o 
  -2   8  13       37.65       42.59      1.50 o 
  -1   8  13       65.49       69.53      2.46 o 
   0   8  13       57.34       59.11      2.13 o 
   1   8  13      163.90      169.92      4.52 o 
   2   8  13       17.29       17.54      1.23 o 
   3   8  13       16.37       20.81      1.44 o 
   4   8  13      202.64      213.63      4.39 o 
   5   8  13        0.01        0.50      0.88 o 
   6   8  13       65.91       68.74      2.92 o 
   7   8  13       10.68        9.51      1.40 o 
   8   8  13      110.30      104.71      2.96 o 
   9   8  13       17.01       17.40      1.64 o 
  10   8  13       21.50       22.07      1.63 o 
  11   8  13        7.29        5.00      2.51 o 
 -17   9  13        4.46        4.74      0.80 o 
 -16   9  13        2.85        3.01      0.88 o 
 -15   9  13       67.11       57.00      1.61 o 
 -14   9  13        2.41        2.65      0.64 o 
 -13   9  13       36.37       37.59      1.59 o 
 -12   9  13      100.84      113.75      2.35 o 
 -11   9  13       48.61       56.15      1.80 o 
 -10   9  13       80.14       89.48      2.94 o 
  -9   9  13       86.03       92.52      2.30 o 
  -8   9  13      841.88      888.84     11.30 o 
  -7   9  13       25.38       25.34      1.40 o 
  -6   9  13      220.34      235.58      4.59 o 
  -5   9  13       12.29       14.81      1.07 o 
  -4   9  13        5.99        4.77      0.73 o 
  -3   9  13        9.11        9.24      0.88 o 
  -2   9  13       13.28       13.03      1.11 o 
  -1   9  13       87.38       89.62      2.56 o 
   0   9  13       38.74       40.62      1.64 o 
   1   9  13        0.00        0.95      0.81 o 
   2   9  13        0.00        0.10      0.73 o 
   3   9  13       15.53       13.58      1.19 o 
   4   9  13       52.29       52.79      2.61 o 
   5   9  13       54.62       54.85      2.40 o 
   6   9  13       41.77       42.78      2.18 o 
   7   9  13       27.61       23.56      1.83 o 
   8   9  13        9.25        4.86      1.78 o 
   9   9  13       52.12       44.18      3.77 o 
 -15  10  13       24.94       25.17      5.00 o 
 -14  10  13       24.09       23.68      2.84 o 
 -13  10  13        0.27        1.61      2.42 o 
 -12  10  13        2.51        1.09      0.73 o 
 -11  10  13      324.08      324.44      5.95 o 
 -10  10  13       28.77       30.63      1.37 o 
  -9  10  13        8.66        9.32      0.83 o 
  -8  10  13       76.70       77.13      2.37 o 
  -7  10  13       38.13       37.52      1.63 o 
  -6  10  13        0.24        0.16      0.54 o 
  -5  10  13        3.35        2.85      0.81 o 
  -4  10  13      233.88      238.14      2.96 o 
  -3  10  13       60.82       61.84      2.02 o 
  -2  10  13       35.07       39.16      1.61 o 
  -1  10  13       49.96       51.17      2.08 o 
   0  10  13       11.89       14.17      1.11 o 
   1  10  13      235.24      259.57      4.66 o 
   2  10  13       28.05       28.82      1.85 o 
   3  10  13       83.40       82.39      2.89 o 
   4  10  13       90.63       91.93      3.84 o 
   5  10  13       20.29       23.35      5.24 o 
   6  10  13       32.36       28.02      6.30 o 
   7  10  13       13.24       10.26      4.70 o 
   8  10  13        9.84        9.34      4.00 o 
 -13  11  13        1.61        1.19      2.16 o 
 -12  11  13        0.39        0.62      2.99 o 
 -11  11  13        1.73        1.25      2.08 o 
 -10  11  13        8.34        5.81      2.59 o 
  -9  11  13      101.03      102.33      6.35 o 
  -8  11  13        4.03        6.35      2.53 o 
  -7  11  13        3.12        3.13      2.39 o 
  -6  11  13       17.09       19.37      3.53 o 
  -5  11  13      147.54      159.48      5.38 o 
  -4  11  13      322.53      339.52      7.96 o 
  -3  11  13        0.01       -0.45      2.89 o 
  -2  11  13        2.49        4.36      2.49 o 
  -1  11  13       93.12       93.10      4.57 o 
   0  11  13       36.33       41.05      3.29 o 
   1  11  13        0.29        0.62      2.72 o 
   2  11  13      127.51      139.63     11.62 o 
   3  11  13       10.83       10.74      4.39 o 
   4  11  13      138.44      152.88      8.81 o 
   5  11  13       11.19       12.63      5.66 o 
   6  11  13       20.75       21.21      5.69 o 
 -10  12  13       18.83       14.58      4.45 o 
  -9  12  13        0.20       -0.12      2.47 o 
  -8  12  13       59.80       48.00      4.51 o 
  -7  12  13        0.09        0.78      2.63 o 
  -6  12  13      433.17      396.91     10.33 o 
  -5  12  13       30.16       25.88      3.30 o 
  -4  12  13       97.94      100.93      4.43 o 
  -3  12  13       32.55       30.44      3.15 o 
  -2  12  13       12.52       11.35      2.80 o 
  -1  12  13        7.15        4.96      2.58 o 
   0  12  13        2.63        4.01      7.28 o 
   1  12  13      151.98      157.36      8.32 o 
   2  12  13       76.05       83.55      8.98 o 
   3  12  13      111.60      120.74      9.05 o 
 -22   0  14      242.84      236.08      3.94 o 
 -21   0  14       90.05       84.97      3.04 o 
 -20   0  14       11.34       10.55      1.18 o 
 -19   0  14        3.79        3.89      0.73 o 
 -18   0  14       24.20       21.00      1.33 o 
 -17   0  14       14.38       14.79      1.00 o 
 -16   0  14      407.15      433.62      8.67 o 
 -15   0  14       85.07       88.50      2.73 o 
 -14   0  14        0.80        0.38      0.78 o 
 -13   0  14      111.53      115.08      3.79 o 
 -12   0  14        8.28        8.99      1.02 o 
 -11   0  14      159.08      166.04      5.00 o 
 -10   0  14       52.66       45.87      2.39 o 
  -9   0  14       77.50       72.63      3.10 o 
  -8   0  14       58.24       62.70      2.42 o 
  -7   0  14       19.99       17.87      1.47 o 
  -6   0  14      118.95       88.30      3.49 o 
  -5   0  14      266.77      245.25      7.87 o 
  -4   0  14      222.36      236.05      8.02 o 
  -3   0  14     1731.13     1678.59     21.43 o 
  -2   0  14        7.72        8.89      0.93 o 
  -1   0  14      488.09      472.71     12.65 o 
   0   0  14     1065.22     1088.53     17.88 o 
   1   0  14     1088.82     1037.55     21.29 o 
   2   0  14      496.65      451.58     12.23 o 
   3   0  14       88.36       86.61      3.10 o 
   4   0  14      452.38      448.57     11.66 o 
   5   0  14      466.74      476.55     10.78 o 
   6   0  14       60.46       57.77      3.10 o 
   7   0  14        0.27        0.09      0.93 o 
   8   0  14      100.22       94.65      9.41 o 
   9   0  14      147.55      152.60      4.93 o 
  10   0  14      120.62      123.27      4.74 o 
  11   0  14       15.14       12.56      1.76 o 
  12   0  14       17.18       20.24      1.89 o 
  13   0  14      359.08      387.80      6.26 o 
  14   0  14        4.09        3.08      1.49 o 
 -22   1  14       44.62       37.99      1.14 o 
 -21   1  14      489.69      482.73      4.00 o 
 -20   1  14        0.01       -0.07      0.36 o 
 -19   1  14        4.39        4.96      0.43 o 
 -18   1  14       11.22       12.87      0.80 o 
 -17   1  14       49.10       56.36      1.73 o 
 -16   1  14        5.99        5.59      0.52 o 
 -15   1  14      222.66      243.27      4.19 o 
 -14   1  14        6.42        9.31      0.69 o 
 -13   1  14      404.21      463.11      7.19 o 
 -12   1  14      551.08      582.09      7.80 o 
 -11   1  14       39.02       37.14      1.31 o 
 -10   1  14      231.24      213.58      4.03 o 
  -9   1  14      135.24      139.78      3.22 o 
  -8   1  14       35.50       40.22      1.59 o 
  -7   1  14       45.24       48.49      1.66 o 
  -6   1  14      580.59      587.30      8.88 o 
  -5   1  14       74.01       70.49      1.82 o 
  -4   1  14       60.01       54.66      1.89 o 
  -3   1  14      705.05      652.37     10.61 o 
  -2   1  14      314.34      295.24      5.80 o 
  -1   1  14       96.25      110.69      3.25 o 
   0   1  14      223.96      199.06      5.21 o 
   1   1  14       20.12       24.51      1.21 o 
   2   1  14      242.33      240.89      4.97 o 
   3   1  14       67.21       62.57      2.35 o 
   4   1  14      667.47      665.96     10.09 o 
   5   1  14       14.24       12.99      1.06 o 
   6   1  14        0.02        0.12      0.64 o 
   7   1  14       78.75       77.46      2.59 o 
   8   1  14       13.89       16.76      1.09 o 
   9   1  14      107.42      108.56      3.08 o 
  10   1  14        2.07        2.65      0.80 o 
  11   1  14       64.14       66.28      2.63 o 
  12   1  14       55.34       57.69      2.44 o 
  13   1  14        0.60        1.12      0.88 o 
  14   1  14        2.59        1.16      1.50 o 
 -22   2  14      172.74      154.36      2.63 o 
 -21   2  14        0.05        0.26      0.36 o 
 -20   2  14        0.11        0.26      0.35 o 
 -19   2  14       36.93       36.55      1.04 o 
 -18   2  14       53.17       57.88      1.59 o 
 -17   2  14       33.25       37.42      1.25 o 
 -16   2  14       12.50       12.02      0.69 o 
 -15   2  14      106.05      111.38      2.84 o 
 -14   2  14      473.21      521.17      6.81 o 
 -13   2  14      150.38      160.66      3.03 o 
 -12   2  14        0.27        0.42      0.47 o 
 -11   2  14      256.83      276.07      4.34 o 
 -10   2  14       30.30       35.74      1.37 o 
  -9   2  14      123.57      125.81      3.22 o 
  -8   2  14      274.01      275.84      5.53 o 
  -7   2  14       97.84       97.32      2.73 o 
  -6   2  14      228.10      220.38      4.79 o 
  -5   2  14       22.16       21.54      1.07 o 
  -4   2  14      796.15      794.43     11.66 o 
  -3   2  14       14.58       12.78      0.86 o 
  -2   2  14      346.78      336.25      6.56 o 
  -1   2  14      167.08      164.75      3.83 o 
   0   2  14       26.83       22.16      1.11 o 
   1   2  14      386.94      372.78      6.57 o 
   2   2  14      349.98      352.10      7.08 o 
   3   2  14       47.09       41.20      1.71 o 
   4   2  14      566.34      547.55      9.43 o 
   5   2  14        1.24        1.85      0.66 o 
   6   2  14      169.92      160.33      4.28 o 
   7   2  14       85.08       76.08      2.70 o 
   8   2  14        0.31        0.55      0.76 o 
   9   2  14       36.86       34.41      1.63 o 
  10   2  14       10.78        9.74      1.04 o 
  11   2  14      180.96      177.41      3.77 o 
  12   2  14       78.17       72.91      2.48 o 
  13   2  14       13.24       11.02      1.26 o 
 -22   3  14      197.54      165.07      3.01 o 
 -21   3  14       66.49       63.98      1.95 o 
 -20   3  14       87.77       90.19      1.49 o 
 -19   3  14       15.55       17.87      0.81 o 
 -18   3  14      139.54      151.01      3.01 o 
 -17   3  14        9.58        8.67      0.67 o 
 -16   3  14       12.32       10.57      0.99 o 
 -15   3  14        4.61        4.91      0.54 o 
 -14   3  14      115.14      124.56      2.51 o 
 -13   3  14       52.01       49.78      1.54 o 
 -12   3  14       11.19       13.96      0.76 o 
 -11   3  14        0.04       -0.05      0.47 o 
 -10   3  14      483.84      498.43      7.63 o 
  -9   3  14      279.68      290.84      5.47 o 
  -8   3  14       38.06       42.28      1.54 o 
  -7   3  14       75.13       92.42      2.79 o 
  -6   3  14        0.05        1.12      0.57 o 
  -5   3  14        0.28        0.55      0.47 o 
  -4   3  14      101.27      111.26      3.00 o 
  -3   3  14       30.51       22.49      1.12 o 
  -2   3  14      146.49      142.91      3.86 o 
  -1   3  14      116.26      114.43      3.18 o 
   0   3  14       56.05       52.86      1.95 o 
   1   3  14        0.04        0.16      0.64 o 
   2   3  14        1.46        0.88      0.67 o 
   3   3  14       23.13       29.06      1.33 o 
   4   3  14       51.69       50.35      1.94 o 
   5   3  14        3.77        3.32      0.76 o 
   6   3  14      204.08      208.49      5.05 o 
   7   3  14      115.64      110.62      3.38 o 
   8   3  14       49.98       44.96      1.92 o 
   9   3  14       63.10       58.38      2.02 o 
  10   3  14      378.99      369.60      5.28 o 
  11   3  14       11.68       15.17      1.33 o 
  12   3  14      136.09      131.57      3.31 o 
  13   3  14        0.01        0.10      0.90 o 
 -21   4  14       73.34       63.24      1.85 o 
 -20   4  14       89.87       86.94      2.59 o 
 -19   4  14        7.78        7.63      0.66 o 
 -18   4  14      118.27      123.96      2.58 o 
 -17   4  14      286.46      284.71      5.02 o 
 -16   4  14       28.20       25.03      1.06 o 
 -15   4  14      131.07      123.90      3.10 o 
 -14   4  14       33.62       30.15      1.16 o 
 -13   4  14       18.99       18.02      1.02 o 
 -12   4  14        0.10       -0.26      0.47 o 
 -11   4  14      100.06      105.26      2.42 o 
 -10   4  14      130.45      131.06      3.04 o 
  -9   4  14        5.10        8.08      0.74 o 
  -8   4  14       31.77       31.83      1.33 o 
  -7   4  14       47.86       58.74      1.87 o 
  -6   4  14      303.51      298.37      5.17 o 
  -5   4  14      259.99      252.10      5.35 o 
  -4   4  14       38.99       42.66      1.59 o 
  -3   4  14        2.50        3.15      0.59 o 
  -2   4  14        1.57        1.12      0.57 o 
  -1   4  14        4.23        5.17      0.69 o 
   0   4  14        3.82        3.44      0.71 o 
   1   4  14      201.61      209.39      4.90 o 
   2   4  14       56.28       53.92      1.89 o 
   3   4  14       39.17       37.26      1.71 o 
   4   4  14       76.23       74.66      2.55 o 
   5   4  14      272.60      273.46      5.80 o 
   6   4  14        2.56        3.08      0.74 o 
   7   4  14      424.25      374.01      8.06 o 
   8   4  14      187.69      178.03      4.22 o 
   9   4  14       16.88       19.03      1.40 o 
  10   4  14       40.78       40.74      1.97 o 
  11   4  14       33.86       31.50      1.94 o 
  12   4  14        9.51        9.12      1.25 o 
  13   4  14       23.57       23.08      1.66 o 
 -20   5  14      180.18      166.18      4.10 o 
 -19   5  14       51.62       52.38      1.66 o 
 -18   5  14        0.05        0.14      0.47 o 
 -17   5  14      349.20      370.74      5.76 o 
 -16   5  14       40.14       44.91      1.40 o 
 -15   5  14       14.52       13.48      0.81 o 
 -14   5  14        4.89        6.31      0.54 o 
 -13   5  14      815.82      844.13      9.36 o 
 -12   5  14      419.60      448.60      6.25 o 
 -11   5  14      495.72      539.56      7.18 o 
 -10   5  14      126.47      140.08      3.10 o 
  -9   5  14        4.91        3.48      0.59 o 
  -8   5  14       44.59       44.91      1.50 o 
  -7   5  14        0.80        0.57      0.52 o 
  -6   5  14        0.04        0.09      0.61 o 
  -5   5  14      198.15      199.41      4.17 o 
  -4   5  14       12.80       16.81      0.99 o 
  -3   5  14        5.97        7.09      0.81 o 
  -2   5  14      217.75      227.00      4.83 o 
  -1   5  14       94.62       97.55      2.25 o 
   0   5  14       94.36       89.88      2.65 o 
   1   5  14        2.46        2.70      0.64 o 
   2   5  14        1.21        0.74      0.61 o 
   3   5  14        6.32        5.76      0.78 o 
   4   5  14       69.18       64.69      2.33 o 
   5   5  14       15.78       12.49      1.12 o 
   6   5  14        1.16        0.66      0.85 o 
   7   5  14        4.28        4.74      1.04 o 
   8   5  14      105.83      112.54      3.60 o 
   9   5  14       41.86       39.70      1.76 o 
  10   5  14       50.22       50.11      1.94 o 
  11   5  14       13.39       11.85      1.44 o 
  12   5  14       87.73       83.77      1.82 o 
 -20   6  14        1.58        1.54      0.50 o 
 -19   6  14        0.03        0.92      0.47 o 
 -18   6  14      170.24      171.89      3.51 o 
 -17   6  14       39.15       36.69      1.33 o 
 -16   6  14      332.68      345.73      6.32 o 
 -15   6  14       53.88       61.58      2.35 o 
 -14   6  14      448.11      474.48      7.49 o 
 -13   6  14      224.13      224.78      4.21 o 
 -12   6  14      564.39      600.91      8.63 o 
 -11   6  14       87.62       95.03      2.48 o 
 -10   6  14       31.74       28.52      1.18 o 
  -9   6  14       21.15       20.20      1.07 o 
  -8   6  14      345.13      343.38      5.91 o 
  -7   6  14        2.66        1.47      0.57 o 
  -6   6  14      191.29      210.48      4.73 o 
  -5   6  14      100.84      104.27      2.87 o 
  -4   6  14      106.85      108.82      2.79 o 
  -3   6  14       90.26      101.23      2.59 o 
  -2   6  14       17.67       14.50      1.04 o 
  -1   6  14        2.22        3.72      0.71 o 
   0   6  14        2.29        2.94      0.80 o 
   1   6  14      104.92      105.29      2.86 o 
   2   6  14      414.93      444.31      8.23 o 
   3   6  14       76.31       80.21      2.68 o 
   4   6  14        5.19        3.96      0.83 o 
   5   6  14       11.80       11.24      1.04 o 
   6   6  14        0.55        1.40      0.85 o 
   7   6  14       39.95       34.94      2.37 o 
   8   6  14        2.50        3.04      0.90 o 
   9   6  14      121.43      126.26      3.29 o 
  10   6  14        7.73        7.39      1.11 o 
  11   6  14        2.26        1.54      1.38 o 
 -19   7  14      146.84      122.99      3.24 o 
 -18   7  14      110.46      103.91      2.30 o 
 -17   7  14       16.80       16.47      1.04 o 
 -16   7  14       20.03       18.77      1.02 o 
 -15   7  14       14.71       14.13      1.00 o 
 -14   7  14       34.76       38.09      1.49 o 
 -13   7  14      319.04      352.27      5.60 o 
 -12   7  14      275.54      289.39      5.50 o 
 -11   7  14        4.29        4.77      0.57 o 
 -10   7  14      587.27      632.23      9.81 o 
  -9   7  14      332.00      376.12      6.05 o 
  -8   7  14      186.96      203.68      4.17 o 
  -7   7  14      254.48      269.47      5.40 o 
  -6   7  14      487.98      541.46      7.44 o 
  -5   7  14      171.62      180.76      4.69 o 
  -4   7  14      111.82      119.20      3.06 o 
  -3   7  14       38.51       35.60      1.49 o 
  -2   7  14       41.30       39.59      1.66 o 
  -1   7  14       14.70       14.11      1.09 o 
   0   7  14        4.10        5.79      0.86 o 
   1   7  14      197.53      200.81      5.53 o 
   2   7  14       33.68       34.94      1.85 o 
   3   7  14        2.23        1.68      1.06 o 
   4   7  14       44.88       51.86      2.33 o 
   5   7  14       11.11        9.95      1.11 o 
   6   7  14        9.20        6.87      1.02 o 
   7   7  14       11.14       13.56      1.47 o 
   8   7  14       57.10       54.38      2.35 o 
   9   7  14        0.81        0.81      1.11 o 
  10   7  14       56.32       53.54      1.71 o 
 -18   8  14        4.95        4.72      1.00 o 
 -17   8  14        7.76        5.45      0.80 o 
 -16   8  14      295.42      292.35      4.73 o 
 -15   8  14       11.36       11.59      0.90 o 
 -14   8  14       12.78       13.68      1.33 o 
 -13   8  14       28.70       27.87      1.45 o 
 -12   8  14       35.75       36.62      1.45 o 
 -11   8  14       16.00       19.48      0.88 o 
 -10   8  14        7.55        7.63      0.71 o 
  -9   8  14        4.03        3.74      0.62 o 
  -8   8  14      185.86      209.91      4.46 o 
  -7   8  14       53.12       61.67      2.06 o 
  -6   8  14       55.56       57.58      1.97 o 
  -5   8  14      510.95      533.22      8.72 o 
  -4   8  14       15.51       16.05      1.09 o 
  -3   8  14       86.35       88.36      2.51 o 
  -2   8  14        9.65       10.00      0.99 o 
  -1   8  14        6.08        5.85      0.88 o 
   0   8  14       49.97       53.66      2.16 o 
   1   8  14       37.91       43.00      2.02 o 
   2   8  14       93.82      100.88      3.31 o 
   3   8  14       33.69       35.11      2.06 o 
   4   8  14      297.31      324.45      4.79 o 
   5   8  14       60.60       57.71      2.75 o 
   6   8  14        7.69        7.56      1.09 o 
   7   8  14       20.18       17.02      1.83 o 
   8   8  14        0.26       -0.80      1.16 o 
   9   8  14      143.26      130.91      3.65 o 
 -16   9  14       15.37       11.90      1.35 o 
 -15   9  14      218.10      199.37      4.91 o 
 -14   9  14       34.20       27.85      1.18 o 
 -13   9  14      160.33      146.65      2.94 o 
 -12   9  14        6.83        7.91      0.76 o 
 -11   9  14       31.36       33.14      1.49 o 
 -10   9  14       74.43       83.11      2.21 o 
  -9   9  14      168.81      181.64      3.91 o 
  -8   9  14        3.24        2.99      0.62 o 
  -7   9  14        3.83        4.91      0.62 o 
  -6   9  14      118.11      116.78      3.03 o 
  -5   9  14        2.33        2.39      0.71 o 
  -4   9  14        0.01        0.16      0.57 o 
  -3   9  14      145.42      160.11      3.32 o 
  -2   9  14        0.59        0.54      0.80 o 
  -1   9  14        0.34        0.54      0.81 o 
   0   9  14        1.32        0.76      0.88 o 
   1   9  14       18.00       20.79      1.61 o 
   2   9  14      135.09      152.59      3.89 o 
   3   9  14       92.81       97.65      3.49 o 
   4   9  14      106.96      110.70      3.11 o 
   5   9  14        1.50        1.54      1.09 o 
   6   9  14        0.81        1.82      1.30 o 
   7   9  14       12.95        9.44      2.59 o 
   8   9  14        2.42        0.64      3.96 o 
 -14  10  14        7.12        5.28      3.44 o 
 -13  10  14        0.26       -0.61      2.20 o 
 -12  10  14       64.46       68.86      4.05 o 
 -11  10  14      128.43      137.29      6.85 o 
 -10  10  14      140.05      152.24      3.11 o 
  -9  10  14       33.85       33.59      2.01 o 
  -8  10  14       52.45       58.31      2.06 o 
  -7  10  14       24.28       22.25      1.35 o 
  -6  10  14        7.63        6.14      0.86 o 
  -5  10  14       65.31       63.00      2.47 o 
  -4  10  14        1.26        1.70      0.76 o 
  -3  10  14      128.66      137.83      3.15 o 
  -2  10  14        4.16        3.32      0.93 o 
  -1  10  14       77.30       83.45      2.25 o 
   0  10  14        4.27        3.60      0.93 o 
   1  10  14      143.45      156.96      5.22 o 
   2  10  14      534.03      597.40     15.57 o 
   3  10  14        1.09       -2.30      2.89 o 
   4  10  14      120.04      138.76      8.79 o 
   5  10  14       30.26       28.77      5.97 o 
   6  10  14       70.99       56.17      7.51 o 
 -11  11  14       77.49       82.24      3.51 o 
 -10  11  14      105.22      104.01      5.43 o 
  -9  11  14        4.05        5.33      2.68 o 
  -7  11  14        2.53        5.41      4.72 o 
  -6  11  14       49.36       47.74      4.22 o 
  -5  11  14       11.00       10.90      2.53 o 
  -4  11  14       96.34       96.78      5.11 o 
  -3  11  14       39.50       42.55      3.17 o 
  -2  11  14        5.64        7.37      2.80 o 
  -1  11  14       42.28       46.24      4.45 o 
   0  11  14       16.29       19.53      3.32 o 
   1  11  14        0.18        1.09      4.00 o 
   2  11  14        2.20       -2.27      4.79 o 
   3  11  14       18.58       13.08      5.21 o 
  -8  12  14      122.35      102.85      3.29 o 
  -7  12  14       29.23       26.22      4.01 o 
  -6  12  14       56.03       49.47      5.41 o 
  -5  12  14        0.46        2.53      3.03 o 
  -4  12  14      117.54      116.34      5.21 o 
  -3  12  14       29.18       29.77      3.29 o 
  -2  12  14       94.20      102.42      5.76 o 
  -1  12  14       54.65       59.54      7.51 o 
   0  12  14       91.83       98.82     10.27 o 
 -21   1  15      158.48      152.81      3.46 o 
 -20   1  15       42.80       49.35      1.44 o 
 -19   1  15        1.48        1.83      0.47 o 
 -18   1  15      183.09      203.68      3.70 o 
 -17   1  15       12.14       12.87      0.81 o 
 -16   1  15       10.94       11.04      0.73 o 
 -15   1  15       48.84       49.33      1.63 o 
 -14   1  15       91.08       97.28      2.13 o 
 -13   1  15      104.65      109.08      2.55 o 
 -12   1  15        9.32        9.39      0.74 o 
 -11   1  15        0.07       -0.03      0.59 o 
 -10   1  15       35.14       36.19      1.52 o 
  -9   1  15       24.05       21.52      1.12 o 
  -8   1  15       22.45       21.81      1.16 o 
  -7   1  15       11.48       11.47      1.02 o 
  -6   1  15        0.38        0.55      0.55 o 
  -5   1  15        4.75        7.70      0.64 o 
  -4   1  15       40.75       44.70      1.64 o 
  -3   1  15      102.69       97.65      3.01 o 
  -2   1  15      155.66      164.23      3.96 o 
  -1   1  15       32.58       33.78      1.33 o 
   0   1  15       91.23       87.11      2.84 o 
   1   1  15       17.37       13.35      1.04 o 
   2   1  15       23.84       25.67      1.26 o 
   3   1  15      181.30      201.48      4.73 o 
   4   1  15       10.58       11.87      0.97 o 
   5   1  15      112.11       91.73      2.72 o 
   6   1  15        0.05       -0.76      0.86 o 
   7   1  15      169.81      155.75      3.84 o 
   8   1  15       13.26       11.71      1.18 o 
   9   1  15       94.05       97.39      2.77 o 
  10   1  15       31.05       31.40      1.64 o 
  11   1  15        2.12        1.07      1.16 o 
  12   1  15        4.54        2.78      0.97 o 
 -21   2  15       49.43       43.54      1.49 o 
 -20   2  15      193.20      200.50      3.18 o 
 -19   2  15      274.29      303.07      5.00 o 
 -18   2  15        2.40        3.17      0.62 o 
 -17   2  15       16.47       19.29      1.25 o 
 -16   2  15        0.83        0.67      0.50 o 
 -15   2  15       61.58       64.75      1.94 o 
 -14   2  15       21.97       18.20      0.97 o 
 -13   2  15      231.09      243.81      5.19 o 
 -12   2  15      107.34      117.63      2.58 o 
 -11   2  15      318.81      318.99      5.36 o 
 -10   2  15        0.04        0.24      0.50 o 
  -9   2  15       50.81       56.55      1.83 o 
  -8   2  15       50.03       58.76      1.92 o 
  -7   2  15       64.55       66.92      1.97 o 
  -6   2  15       52.60       44.04      1.69 o 
  -5   2  15       22.84       26.67      1.11 o 
  -4   2  15      753.68      749.35     10.79 o 
  -3   2  15      161.08      154.73      3.48 o 
  -2   2  15      227.31      204.91      4.41 o 
  -1   2  15      266.97      281.91      6.12 o 
   0   2  15       67.77       69.80      2.06 o 
   1   2  15       33.60       32.10      1.54 o 
   2   2  15      139.58      132.40      3.27 o 
   3   2  15      216.34      214.81      4.64 o 
   4   2  15        7.51        8.04      0.88 o 
   5   2  15       70.74       67.89      2.56 o 
   6   2  15       61.07       53.80      2.33 o 
   7   2  15      114.08      113.01      3.39 o 
   8   2  15       48.37       45.39      1.99 o 
   9   2  15       56.13       62.86      2.18 o 
  10   2  15       62.97       63.08      2.25 o 
  11   2  15       74.74       77.50      2.70 o 
  12   2  15        5.66        5.05      1.23 o 
 -21   3  15       26.97       21.74      0.86 o 
 -20   3  15       41.76       40.74      1.49 o 
 -19   3  15        2.79        2.54      0.45 o 
 -18   3  15        7.56        8.49      0.83 o 
 -17   3  15        1.60        1.28      0.50 o 
 -16   3  15       61.89       60.82      2.20 o 
 -15   3  15      175.65      168.60      3.86 o 
 -14   3  15       35.82       34.73      1.52 o 
 -13   3  15      168.50      184.17      3.56 o 
 -12   3  15      313.43      341.08      5.73 o 
 -11   3  15      148.27      157.32      3.69 o 
 -10   3  15      476.41      495.11      7.08 o 
  -9   3  15       44.30       47.74      1.68 o 
  -8   3  15       83.73       88.53      2.58 o 
  -7   3  15       32.48       26.71      1.16 o 
  -6   3  15        1.54        1.75      0.61 o 
  -5   3  15        6.23        8.63      0.69 o 
  -4   3  15        0.68        1.49      0.61 o 
  -3   3  15        5.83        4.31      0.69 o 
  -2   3  15      104.13      106.00      3.11 o 
  -1   3  15       18.66       18.98      1.23 o 
   0   3  15      109.72      107.14      2.82 o 
   1   3  15       10.70        8.87      0.83 o 
   2   3  15      435.52      448.82      7.96 o 
   3   3  15       20.98       16.73      1.07 o 
   4   3  15      206.57      205.10      5.15 o 
   5   3  15       20.01       21.67      1.37 o 
   6   3  15       67.87       58.81      2.73 o 
   7   3  15        4.15        3.94      0.85 o 
   8   3  15        0.05        0.10      0.76 o 
   9   3  15        1.87        1.76      0.83 o 
  10   3  15        6.65        4.46      0.93 o 
  11   3  15      174.42      173.71      3.41 o 
  12   3  15       97.11       88.37      2.51 o 
 -20   4  15       12.70       11.66      0.76 o 
 -19   4  15      319.31      334.78      4.12 o 
 -18   4  15       80.27       83.39      2.27 o 
 -17   4  15       54.40       57.22      1.40 o 
 -16   4  15       16.08       13.86      1.11 o 
 -15   4  15      423.13      401.45      7.87 o 
 -14   4  15       97.61       92.44      2.27 o 
 -13   4  15        5.22        3.53      0.61 o 
 -12   4  15        2.22        2.53      0.61 o 
 -11   4  15       67.82       66.15      1.97 o 
 -10   4  15       16.96       16.76      0.95 o 
  -9   4  15      448.64      476.19      7.89 o 
  -8   4  15        1.61        3.01      0.62 o 
  -7   4  15      100.88       95.95      2.63 o 
  -6   4  15        2.51        2.68      0.66 o 
  -5   4  15      135.28      135.10      3.38 o 
  -4   4  15        0.25       -0.07      0.62 o 
  -3   4  15       69.72       69.28      2.23 o 
  -2   4  15       16.41       14.72      0.92 o 
  -1   4  15       81.59       73.48      2.58 o 
   0   4  15       60.56       69.40      2.32 o 
   1   4  15       66.75       61.01      2.53 o 
   2   4  15        0.39        0.81      0.73 o 
   3   4  15      334.11      314.70      4.88 o 
   4   4  15        0.60        0.10      0.90 o 
   5   4  15      676.77      559.53      9.74 o 
   6   4  15      256.63      227.74      4.83 o 
   7   4  15       12.86       13.03      1.19 o 
   8   4  15      151.07      150.75      3.98 o 
   9   4  15      133.88      129.47      3.55 o 
  10   4  15       47.28       48.23      2.47 o 
  11   4  15       29.58       29.84      2.08 o 
 -20   5  15       75.60       70.41      2.17 o 
 -19   5  15       19.11       20.96      1.04 o 
 -18   5  15        0.01        0.22      0.55 o 
 -17   5  15      121.20      126.86      2.86 o 
 -16   5  15       12.91       12.51      0.88 o 
 -15   5  15       20.16       16.69      1.02 o 
 -14   5  15        7.90        6.75      0.69 o 
 -13   5  15        7.47        6.04      0.66 o 
 -12   5  15       85.79       91.16      2.46 o 
 -11   5  15        1.41        2.37      0.55 o 
 -10   5  15       33.81       35.24      1.45 o 
  -9   5  15       56.99       57.72      1.73 o 
  -8   5  15       12.98       12.21      0.92 o 
  -7   5  15        0.72        0.48      0.54 o 
  -6   5  15       79.49       82.20      2.49 o 
  -5   5  15      178.57      160.35      3.69 o 
  -4   5  15        0.03       -0.22      0.59 o 
  -3   5  15        2.09        2.78      0.74 o 
  -2   5  15      269.10      286.13      5.56 o 
  -1   5  15        5.42        7.18      0.90 o 
   0   5  15        0.71        0.50      0.66 o 
   1   5  15       19.20       17.85      1.16 o 
   2   5  15       79.16       72.25      2.58 o 
   3   5  15      107.11      101.95      3.15 o 
   4   5  15      201.47      202.52      4.48 o 
   5   5  15       71.71       69.74      2.65 o 
   6   5  15       34.23       34.61      1.63 o 
   7   5  15      160.02      158.24      4.34 o 
   8   5  15       13.49       11.21      1.35 o 
   9   5  15       73.46       68.55      2.40 o 
  10   5  15      280.79      285.54      3.91 o 
  11   5  15        2.67        3.70      1.16 o 
 -19   6  15       81.26       76.44      1.40 o 
 -18   6  15        3.80        4.70      0.52 o 
 -17   6  15      366.37      394.68      6.26 o 
 -16   6  15        2.06        2.80      0.52 o 
 -15   6  15       45.29       46.96      1.45 o 
 -14   6  15        2.46        2.13      0.54 o 
 -13   6  15      184.51      195.98      3.67 o 
 -12   6  15       11.98       11.38      0.85 o 
 -11   6  15       10.95        9.79      0.83 o 
 -10   6  15       10.26        8.77      0.62 o 
  -9   6  15       60.70       74.95      2.21 o 
  -8   6  15      655.90      680.98      9.01 o 
  -7   6  15      152.40      160.24      3.94 o 
  -6   6  15      467.56      509.61      7.30 o 
  -5   6  15       15.19       15.83      1.06 o 
  -4   6  15        1.65        2.44      0.76 o 
  -3   6  15        9.36        8.01      0.97 o 
  -2   6  15      149.85      152.81      3.45 o 
  -1   6  15      178.05      180.33      4.00 o 
   0   6  15      144.86      141.81      3.41 o 
   1   6  15       32.41       33.00      1.57 o 
   2   6  15      172.34      180.28      4.60 o 
   3   6  15        6.97        6.88      0.86 o 
   4   6  15      147.24      151.32      3.94 o 
   5   6  15       10.28       10.40      1.21 o 
   6   6  15       13.33       12.64      1.19 o 
   7   6  15      115.61      118.61      3.76 o 
   8   6  15        0.73        0.50      0.92 o 
   9   6  15       37.56       33.32      2.27 o 
  10   6  15       12.78       11.50      1.54 o 
 -18   7  15        5.61        5.17      0.61 o 
 -17   7  15      208.34      191.26      2.68 o 
 -16   7  15       20.15       18.80      1.11 o 
 -15   7  15       42.25       48.73      1.54 o 
 -14   7  15      372.85      398.78      7.28 o 
 -13   7  15       36.41       35.11      1.37 o 
 -12   7  15      334.73      355.49      6.02 o 
 -11   7  15       30.77       30.81      1.26 o 
 -10   7  15       20.49       24.91      1.14 o 
  -9   7  15      230.49      247.11      4.91 o 
  -8   7  15        0.02        0.85      0.64 o 
  -7   7  15       14.50       16.21      0.97 o 
  -6   7  15        0.98        1.25      0.57 o 
  -5   7  15        4.90        5.54      0.83 o 
  -4   7  15        5.45        6.00      1.04 o 
  -3   7  15        5.31        4.53      0.76 o 
  -2   7  15        1.11        1.06      0.62 o 
  -1   7  15       48.50       47.64      1.83 o 
   0   7  15       33.71       35.17      1.52 o 
   1   7  15       12.44       14.37      1.19 o 
   2   7  15      198.14      201.69      4.38 o 
   3   7  15      274.99      284.72      5.87 o 
   4   7  15        2.58        3.08      0.92 o 
   5   7  15        0.11        0.03      1.18 o 
   6   7  15        8.60        6.97      1.00 o 
   7   7  15       27.31       26.24      1.28 o 
   8   7  15       13.05       13.60      1.54 o 
   9   7  15       66.39       64.23      2.47 o 
 -17   8  15      168.59      170.75      1.97 o 
 -16   8  15       27.90       24.42      1.11 o 
 -15   8  15       74.35       72.62      1.83 o 
 -14   8  15       67.40       66.87      1.99 o 
 -13   8  15      112.25      110.84      2.66 o 
 -12   8  15        2.06        1.47      0.62 o 
 -11   8  15      439.22      474.55      6.49 o 
 -10   8  15       54.90       53.78      1.85 o 
  -9   8  15      571.75      652.37      8.82 o 
  -8   8  15       29.17       28.28      1.16 o 
  -7   8  15      269.69      286.00      3.80 o 
  -6   8  15      252.73      256.13      6.07 o 
  -5   8  15       10.79       10.05      1.09 o 
  -4   8  15       10.86       11.71      1.19 o 
  -3   8  15       54.60       63.03      2.25 o 
  -2   8  15       53.76       56.62      2.09 o 
  -1   8  15       79.40       81.92      2.94 o 
   0   8  15        7.30        6.43      0.88 o 
   1   8  15      101.90      103.18      3.27 o 
   2   8  15        1.19        1.40      0.97 o 
   3   8  15       13.95       14.37      1.38 o 
   4   8  15       14.38       17.47      1.45 o 
   5   8  15        0.79        0.07      1.23 o 
   6   8  15       57.37       59.94      1.94 o 
   7   8  15       15.55       13.34      1.54 o 
   8   8  15       68.10       71.24      4.62 o 
 -15   9  15       36.14       40.25      3.84 o 
 -14   9  15        1.50        0.35      0.73 o 
 -13   9  15       22.20       17.82      0.97 o 
 -12   9  15       56.72       50.80      2.30 o 
 -11   9  15        1.56        1.68      0.74 o 
 -10   9  15       12.25       12.87      0.99 o 
  -9   9  15        0.40        0.43      0.71 o 
  -8   9  15       16.77       17.66      1.12 o 
  -7   9  15       25.64       25.44      1.50 o 
  -6   9  15        9.22        8.32      0.81 o 
  -5   9  15       19.42       17.21      1.23 o 
  -4   9  15       20.06       20.29      1.23 o 
  -3   9  15      130.21      136.25      2.93 o 
  -2   9  15       26.47       25.41      1.63 o 
  -1   9  15       67.68       68.05      3.01 o 
   0   9  15       40.31       40.65      1.82 o 
   1   9  15       11.78        9.27      1.23 o 
   2   9  15        0.18       -0.07      1.02 o 
   3   9  15        0.33        0.05      1.25 o 
   4   9  15      135.42      130.37      3.69 o 
   5   9  15       61.20       50.73      3.67 o 
 -13  10  15        3.61        5.07      2.70 o 
 -12  10  15       87.07       77.19      5.59 o 
 -11  10  15       16.96       14.70      3.01 o 
 -10  10  15        1.87        1.90      2.46 o 
  -9  10  15        4.27        6.33      3.68 o 
  -8  10  15        0.75        0.26      2.32 o 
  -7  10  15        4.40        3.18      2.63 o 
  -6  10  15       44.71       48.31      2.56 o 
  -5  10  15       77.60       76.20      3.18 o 
  -4  10  15       60.43       62.43      4.67 o 
  -3  10  15       81.65       87.96      4.36 o 
  -2  10  15       23.73       18.61      3.11 o 
  -1  10  15       40.82       41.13      4.50 o 
   0  10  15       12.92        9.88      3.39 o 
   1  10  15      156.61      152.60      5.69 o 
   2  10  15        0.13        3.23      4.60 o 
   3  10  15       67.05       70.72      6.97 o 
   4  10  15       14.76       12.47      5.07 o 
  -8  11  15        2.51        0.45      3.44 o 
  -7  11  15       98.15      101.78      5.85 o 
  -6  11  15       75.62       71.91      4.98 o 
  -5  11  15        0.78        0.47      2.37 o 
  -4  11  15      188.05      179.43      6.05 o 
  -3  11  15      365.08      383.32      8.47 o 
  -2  11  15       31.68       29.44      3.82 o 
  -1  11  15        0.19        0.97      3.58 o 
   0  11  15        0.33        1.47      5.10 o 
   1  11  15       92.36       97.41      8.01 o 
 -21   0  16       65.74       62.88      3.32 o 
 -20   0  16      621.46      619.80     12.63 o 
 -19   0  16      250.81      267.56      2.21 o 
 -18   0  16      128.25      137.24      4.00 o 
 -17   0  16      306.99      326.25      4.01 o 
 -16   0  16       29.04       29.01      1.64 o 
 -15   0  16      183.20      191.90      5.19 o 
 -14   0  16       45.02       46.62      4.53 o 
 -13   0  16       29.08       32.47      1.90 o 
 -12   0  16       93.59      107.85      3.91 o 
 -11   0  16       39.62       36.57      2.04 o 
 -10   0  16       13.58       13.41      1.16 o 
  -9   0  16       26.22       23.96      1.59 o 
  -8   0  16      583.92      595.13     10.71 o 
  -7   0  16       90.73       96.78      4.39 o 
  -6   0  16      272.21      274.17      7.04 o 
  -5   0  16      475.90      468.46      9.65 o 
  -4   0  16       56.30       47.86      2.18 o 
  -3   0  16      184.66      180.29      6.77 o 
  -2   0  16       30.76       23.44      1.99 o 
  -1   0  16       15.73       14.91      1.38 o 
   0   0  16       33.87       33.04      1.83 o 
   1   0  16       55.30       59.31      2.98 o 
   2   0  16        0.01        0.21      0.86 o 
   3   0  16      568.50      543.01     12.20 o 
   4   0  16      244.43      263.86      6.75 o 
   5   0  16      111.22       97.80      4.79 o 
   6   0  16        0.30        0.22      1.02 o 
   7   0  16      101.04      104.62      3.60 o 
   8   0  16        6.69        6.54      1.19 o 
   9   0  16       56.25       60.04      3.39 o 
  10   0  16        0.85        1.71      1.75 o 
  11   0  16      155.04      148.34      4.59 o 
 -21   1  16      111.83      105.38      2.42 o 
 -20   1  16      390.17      393.92      6.42 o 
 -19   1  16        4.93        5.88      0.57 o 
 -18   1  16      124.72      133.24      2.77 o 
 -17   1  16        0.86        1.61      0.52 o 
 -16   1  16       43.97       46.31      1.57 o 
 -15   1  16      227.11      238.45      4.00 o 
 -14   1  16        1.36        1.54      0.85 o 
 -13   1  16       78.53       86.07      2.34 o 
 -12   1  16      331.50      352.06      5.62 o 
 -11   1  16       37.10       40.37      1.49 o 
 -10   1  16        0.23       -0.33      0.48 o 
  -9   1  16       47.06       52.81      1.75 o 
  -8   1  16      210.63      214.02      4.38 o 
  -7   1  16       38.21       44.58      1.83 o 
  -6   1  16      251.87      264.97      6.00 o 
  -5   1  16       15.88       14.81      1.02 o 
  -4   1  16       63.41       61.41      2.01 o 
  -3   1  16        0.64        1.31      0.55 o 
  -2   1  16        9.52       11.36      0.97 o 
  -1   1  16        6.76        6.05      0.81 o 
   0   1  16      270.33      281.80      5.74 o 
   1   1  16      151.91      153.36      3.58 o 
   2   1  16       17.76       16.54      1.09 o 
   3   1  16        0.00        0.02      0.64 o 
   4   1  16        0.81        1.09      0.80 o 
   5   1  16       35.44       32.05      1.66 o 
   6   1  16       17.74       14.86      1.31 o 
   7   1  16       86.64       87.74      2.56 o 
   8   1  16       77.89       73.69      2.41 o 
   9   1  16        4.21        4.34      0.92 o 
  10   1  16      148.76      149.14      3.60 o 
  11   1  16      120.57      111.76      3.39 o 
 -21   2  16      320.50      286.33      5.22 o 
 -20   2  16        5.60        6.19      0.59 o 
 -19   2  16       66.63       72.90      1.69 o 
 -18   2  16       56.16       54.76      1.76 o 
 -17   2  16        0.08        0.14      0.47 o 
 -16   2  16       38.47       41.72      1.54 o 
 -15   2  16       48.44       49.39      1.66 o 
 -14   2  16       55.06       54.09      1.71 o 
 -13   2  16       22.47       24.86      1.21 o 
 -12   2  16      181.74      193.20      4.10 o 
 -11   2  16      122.01      126.19      2.72 o 
 -10   2  16      110.47      117.63      2.84 o 
  -9   2  16      158.99      158.67      3.96 o 
  -8   2  16        2.23        2.56      0.57 o 
  -7   2  16       78.28       74.19      2.48 o 
  -6   2  16      133.53      133.48      3.86 o 
  -5   2  16       80.46       77.39      2.42 o 
  -4   2  16      119.51      119.37      3.42 o 
  -3   2  16      279.72      283.89      6.12 o 
  -2   2  16       54.72       49.99      2.04 o 
  -1   2  16       48.62       45.60      1.73 o 
   0   2  16       84.96       88.81      2.91 o 
   1   2  16       40.08       37.42      1.61 o 
   2   2  16      206.59      201.90      4.36 o 
   3   2  16      278.29      265.83      5.94 o 
   4   2  16      172.05      156.94      4.12 o 
   5   2  16      270.63      264.80      6.05 o 
   6   2  16        1.92        2.46      0.81 o 
   7   2  16      119.80      116.95      3.01 o 
   8   2  16        0.03        0.35      0.92 o 
   9   2  16       52.99       56.10      2.23 o 
  10   2  16        4.72        5.43      1.04 o 
  11   2  16       59.29       57.46      2.58 o 
 -20   3  16        4.89        5.67      0.54 o 
 -19   3  16      176.44      182.82      3.87 o 
 -18   3  16        0.13       -0.05      0.47 o 
 -17   3  16      202.30      217.99      3.48 o 
 -16   3  16       15.12       17.33      0.97 o 
 -15   3  16       60.40       62.93      1.89 o 
 -14   3  16       14.85       14.51      0.86 o 
 -13   3  16       38.70       43.38      1.56 o 
 -12   3  16       34.16       34.01      1.18 o 
 -11   3  16        2.28        3.98      0.66 o 
 -10   3  16      506.48      511.77      7.53 o 
  -9   3  16       24.65       26.31      1.25 o 
  -8   3  16       84.15       87.77      2.37 o 
  -7   3  16      390.92      383.10      5.95 o 
  -6   3  16      221.23      237.52      5.00 o 
  -5   3  16       11.55       13.63      0.92 o 
  -4   3  16      527.47      527.74      8.68 o 
  -3   3  16        2.59        2.40      0.71 o 
  -2   3  16       18.93       18.94      1.12 o 
  -1   3  16       53.53       49.66      1.78 o 
   0   3  16       75.65       69.19      2.63 o 
   1   3  16        5.95        6.12      0.81 o 
   2   3  16      158.53      157.15      3.62 o 
   3   3  16      612.94      562.07     11.10 o 
   4   3  16      200.30      190.12      5.78 o 
   5   3  16      213.92      197.66      4.32 o 
   6   3  16       32.12       29.56      1.78 o 
   7   3  16       83.03       86.63      3.03 o 
   8   3  16       27.69       26.33      1.95 o 
   9   3  16       19.23       17.56      1.50 o 
  10   3  16        0.54        0.54      0.90 o 
  11   3  16      117.98      100.78      2.68 o 
 -20   4  16      135.03      123.72      2.63 o 
 -19   4  16      141.69      143.56      3.46 o 
 -18   4  16        8.33        8.13      0.78 o 
 -17   4  16       12.19       11.92      0.88 o 
 -16   4  16       13.52       12.63      1.06 o 
 -15   4  16       14.39       12.09      0.99 o 
 -14   4  16       31.06       29.98      1.52 o 
 -13   4  16      214.95      222.19      5.35 o 
 -12   4  16      220.98      220.93      4.62 o 
 -11   4  16      126.89      120.74      3.03 o 
 -10   4  16      145.37      155.78      4.01 o 
  -9   4  16      513.54      505.30     10.50 o 
  -8   4  16      628.91      638.96      9.82 o 
  -7   4  16       11.86       10.76      0.97 o 
  -6   4  16      214.49      221.66      5.07 o 
  -5   4  16       31.07       31.10      1.54 o 
  -4   4  16      271.77      271.23      5.21 o 
  -3   4  16        5.62        4.84      0.80 o 
  -2   4  16       11.83       11.66      1.02 o 
  -1   4  16       33.76       32.24      1.44 o 
   0   4  16       60.72       66.94      2.89 o 
   1   4  16        2.07        2.18      0.93 o 
   2   4  16       39.47       38.83      1.61 o 
   3   4  16       23.53       18.39      1.49 o 
   4   4  16       22.03       17.76      1.25 o 
   5   4  16      118.77      119.39      3.87 o 
   6   4  16       71.09       70.56      2.66 o 
   7   4  16       63.03       61.56      2.46 o 
   8   4  16       58.27       57.88      2.21 o 
   9   4  16       11.62        9.05      1.21 o 
  10   4  16        8.34        7.80      1.23 o 
 -19   5  16       11.14       10.41      0.69 o 
 -18   5  16        6.11        6.31      0.64 o 
 -17   5  16       22.73       20.98      1.19 o 
 -16   5  16        2.29        1.47      0.50 o 
 -15   5  16       67.07       73.41      2.11 o 
 -14   5  16       19.97       20.12      0.99 o 
 -13   5  16        9.71        7.85      0.73 o 
 -12   5  16      142.07      136.10      3.89 o 
 -11   5  16      391.55      391.26      6.30 o 
 -10   5  16        2.08        2.46      0.62 o 
  -9   5  16     1288.22     1309.03     19.05 o 
  -8   5  16       16.36       16.03      0.92 o 
  -7   5  16      323.97      347.37      6.43 o 
  -6   5  16      113.22      113.84      3.01 o 
  -5   5  16      393.41      395.62      6.61 o 
  -4   5  16      168.46      177.28      4.01 o 
  -3   5  16       33.72       31.24      1.50 o 
  -2   5  16        4.98        5.29      0.86 o 
  -1   5  16      233.08      232.36      5.12 o 
   0   5  16       38.61       32.50      1.68 o 
   1   5  16       88.27       94.60      2.68 o 
   2   5  16       67.19       60.33      2.42 o 
   3   5  16       67.75       63.45      2.85 o 
   4   5  16       22.88       22.23      1.52 o 
   5   5  16      141.25      142.10      3.83 o 
   6   5  16       77.56       73.91      2.55 o 
   7   5  16      292.78      304.04      4.43 o 
   8   5  16        0.01        0.28      0.90 o 
   9   5  16       10.09       11.40      1.59 o 
 -18   6  16       39.87       35.62      1.42 o 
 -17   6  16        1.38        1.26      0.64 o 
 -16   6  16        0.00        0.05      0.55 o 
 -15   6  16      143.01      151.84      3.83 o 
 -14   6  16      171.29      177.28      3.20 o 
 -13   6  16        0.07        0.42      0.64 o 
 -12   6  16      162.13      166.62      4.14 o 
 -11   6  16      173.78      179.83      3.38 o 
 -10   6  16       20.88       24.41      1.14 o 
  -9   6  16        1.44        1.52      0.62 o 
  -8   6  16        0.06       -0.14      0.66 o 
  -7   6  16        1.02        1.64      0.62 o 
  -6   6  16       27.95       24.44      1.14 o 
  -5   6  16        5.86        5.19      0.73 o 
  -4   6  16      108.30      110.01      3.36 o 
  -3   6  16        4.26        4.06      0.92 o 
  -2   6  16        1.81        2.82      0.86 o 
  -1   6  16       13.51       12.02      1.12 o 
   0   6  16       39.12       40.39      2.11 o 
   1   6  16       26.57       24.44      1.66 o 
   2   6  16       30.53       29.01      1.63 o 
   3   6  16       12.01        9.44      1.09 o 
   4   6  16        2.42        2.75      0.88 o 
   5   6  16        0.02        0.62      1.11 o 
   6   6  16      395.85      404.91      5.80 o 
   7   6  16        8.42        9.20      1.25 o 
   8   6  16       75.88       76.53      2.17 o 
   9   6  16       73.16       63.38      2.70 o 
 -17   7  16       71.51       64.90      1.63 o 
 -16   7  16       12.22       10.72      0.88 o 
 -15   7  16       51.77       53.17      1.95 o 
 -14   7  16        6.93        7.85      0.83 o 
 -13   7  16      237.20      250.28      4.70 o 
 -12   7  16      136.38      147.98      3.24 o 
 -11   7  16      125.73      132.12      2.91 o 
 -10   7  16      130.44      132.20      3.36 o 
  -9   7  16      132.31      146.60      4.17 o 
  -8   7  16       18.13       18.85      1.19 o 
  -7   7  16      519.92      550.49      9.22 o 
  -6   7  16       87.40       97.55      3.00 o 
  -5   7  16        2.45        2.66      0.88 o 
  -4   7  16       29.87       26.36      1.75 o 
  -3   7  16       27.35       27.95      1.69 o 
  -2   7  16       81.20       74.19      2.56 o 
  -1   7  16        2.55        1.97      0.78 o 
   0   7  16        4.23        4.72      0.83 o 
   1   7  16      167.61      162.18      4.12 o 
   2   7  16       48.78       52.17      2.56 o 
   3   7  16       30.93       28.32      2.08 o 
   4   7  16        6.23        6.30      1.19 o 
   5   7  16        0.00        0.83      1.02 o 
   6   7  16       42.80       41.03      2.51 o 
   7   7  16        1.61        2.32      1.12 o 
 -16   8  16        0.77        0.66      0.64 o 
 -15   8  16        6.39        5.59      0.71 o 
 -14   8  16      158.65      162.65      3.01 o 
 -13   8  16        2.79        3.34      0.67 o 
 -12   8  16      120.21      124.21      3.48 o 
 -11   8  16       30.53       29.89      1.45 o 
 -10   8  16       31.62       33.45      1.63 o 
  -9   8  16        2.63        1.95      0.71 o 
  -8   8  16       87.85       96.83      2.84 o 
  -7   8  16       17.31       18.65      1.28 o 
  -6   8  16        2.71        3.39      0.74 o 
  -5   8  16        2.46        2.27      0.93 o 
  -4   8  16        0.34        0.74      1.02 o 
  -3   8  16        6.36        7.02      1.07 o 
  -2   8  16      517.31      555.22      5.69 o 
  -1   8  16      251.38      270.64      4.43 o 
   0   8  16        7.45        8.29      1.16 o 
   1   8  16        1.26        0.57      0.99 o 
   2   8  16       82.71       86.01      3.83 o 
   3   8  16      210.81      225.72      4.66 o 
   4   8  16      166.63      172.32      4.01 o 
   5   8  16       41.83       39.68      2.54 o 
   6   8  16       31.10       24.32      2.06 o 
 -14   9  16      103.62      110.76      3.93 o 
 -13   9  16       13.78       15.10      1.63 o 
 -12   9  16       53.18       47.62      2.27 o 
 -11   9  16       32.02       32.54      1.80 o 
 -10   9  16        5.74        3.96      0.92 o 
  -9   9  16       15.24       14.77      0.99 o 
  -8   9  16        4.23        3.81      0.90 o 
  -7   9  16       76.66       81.61      2.13 o 
  -6   9  16        6.94        7.77      0.92 o 
  -5   9  16       20.26       20.07      1.31 o 
  -4   9  16       72.12       76.96      2.77 o 
  -3   9  16       23.86       23.99      1.73 o 
  -2   9  16        4.45        2.34      1.09 o 
  -1   9  16       58.21       55.16      2.54 o 
   0   9  16       16.43       13.06      1.56 o 
   1   9  16       72.67       71.35      2.39 o 
   2   9  16       26.20       24.56      1.61 o 
   3   9  16       75.48       76.49      5.56 o 
   4   9  16       27.35       22.28      5.98 o 
 -11  10  16        3.32        3.44      2.68 o 
 -10  10  16       36.06       34.87      4.41 o 
  -9  10  16      109.52      112.88      4.90 o 
  -8  10  16       38.95       41.95      5.43 o 
  -7  10  16       22.91       24.29      3.30 o 
  -6  10  16      114.94      112.28      4.53 o 
  -5  10  16        0.00       -1.47      3.11 o 
  -4  10  16      103.25      115.53      5.87 o 
  -3  10  16      129.43      155.23      8.15 o 
  -2  10  16       32.04       33.25      3.91 o 
  -1  10  16      121.68      124.42      6.94 o 
   0  10  16       70.27       71.20      4.84 o 
   1  10  16        3.65        6.49      5.79 o 
   2  10  16      245.25      258.95      7.98 o 
  -7  11  16       64.89       63.69      3.98 o 
  -6  11  16       12.01       10.98      3.86 o 
  -5  11  16       23.18       17.40      3.53 o 
  -4  11  16       40.10       38.09      3.79 o 
  -3  11  16       25.80       26.02      3.74 o 
 -20   1  17       10.59       11.14      0.80 o 
 -19   1  17      397.12      405.23      4.43 o 
 -18   1  17       18.70       19.22      1.07 o 
 -17   1  17      131.86      140.80      2.23 o 
 -16   1  17       28.08       31.22      1.35 o 
 -15   1  17       10.47       11.87      0.90 o 
 -14   1  17       29.46       30.82      1.44 o 
 -13   1  17       29.71       30.79      1.26 o 
 -12   1  17       34.69       34.79      2.68 o 
 -11   1  17       49.62       50.86      1.78 o 
 -10   1  17        1.84        1.42      0.57 o 
  -9   1  17       10.06       10.52      0.78 o 
  -8   1  17        0.25        0.61      0.73 o 
  -7   1  17       15.27       17.21      1.04 o 
  -6   1  17        7.75        7.30      0.73 o 
  -5   1  17      125.99      116.43      2.97 o 
  -4   1  17        2.49        3.27      0.62 o 
  -3   1  17      464.04      465.26      8.43 o 
  -2   1  17        0.36        0.50      0.67 o 
  -1   1  17        3.94        3.23      0.73 o 
   0   1  17        4.58        3.77      0.78 o 
   1   1  17        2.88        2.01      0.92 o 
   2   1  17      211.12      207.57      5.26 o 
   3   1  17       51.34       50.20      2.09 o 
   4   1  17       55.38       51.86      2.11 o 
   5   1  17       20.76       19.63      1.37 o 
   6   1  17       25.94       24.46      1.56 o 
   7   1  17      285.46      280.20      2.80 o 
   8   1  17       36.46       37.95      1.85 o 
   9   1  17      131.64      132.12      2.62 o 
  10   1  17      141.09      132.85      4.29 o 
 -20   2  17       31.22       28.06      0.90 o 
 -19   2  17       14.49       13.70      1.21 o 
 -18   2  17      355.71      365.23      4.77 o 
 -17   2  17       27.76       30.70      1.38 o 
 -16   2  17        3.67        4.70      0.74 o 
 -15   2  17       11.55       12.70      0.85 o 
 -14   2  17        4.88        4.36      0.69 o 
 -13   2  17        4.74        3.48      0.59 o 
 -12   2  17       16.62       15.60      1.14 o 
 -11   2  17      294.93      303.16      5.43 o 
 -10   2  17       47.15       49.87      1.87 o 
  -9   2  17       13.77       15.14      0.95 o 
  -8   2  17       37.65       38.75      1.64 o 
  -7   2  17       33.85       36.27      1.68 o 
  -6   2  17       44.27       46.41      1.71 o 
  -5   2  17      248.51      271.92      5.52 o 
  -4   2  17       17.33       18.51      1.09 o 
  -3   2  17       26.78       23.30      1.31 o 
  -2   2  17       14.96       15.53      1.11 o 
  -1   2  17       44.70       42.22      1.87 o 
   0   2  17        1.32        1.35      0.80 o 
   1   2  17        6.41        6.71      0.88 o 
   2   2  17       16.29       11.78      1.12 o 
   3   2  17      266.72      268.86      6.39 o 
   4   2  17      237.74      220.94      5.22 o 
   5   2  17        5.17        4.91      0.88 o 
   6   2  17       11.19       11.33      1.12 o 
   7   2  17        0.28        0.38      0.85 o 
   8   2  17        0.30        1.56      1.00 o 
   9   2  17        3.38        3.62      0.93 o 
 -19   3  17       11.48       10.53      0.83 o 
 -18   3  17      200.08      199.58      4.22 o 
 -17   3  17       30.44       28.89      1.33 o 
 -16   3  17        0.23        0.43      0.54 o 
 -15   3  17       10.68        9.17      0.83 o 
 -14   3  17      159.92      165.16      3.24 o 
 -13   3  17      128.90      129.82      3.39 o 
 -12   3  17       27.03       24.98      1.33 o 
 -11   3  17       60.70       60.28      2.33 o 
 -10   3  17      237.83      234.54      4.93 o 
  -9   3  17      167.28      168.00      4.24 o 
  -8   3  17        6.83        5.43      0.71 o 
  -7   3  17       35.08       35.74      1.33 o 
  -6   3  17      157.19      152.56      3.87 o 
  -5   3  17       98.87      102.78      2.68 o 
  -4   3  17       27.17       28.09      1.45 o 
  -3   3  17      245.67      249.59      5.17 o 
  -2   3  17       18.77       22.40      1.25 o 
  -1   3  17       25.08       20.31      1.30 o 
   0   3  17        0.87        1.37      0.86 o 
   1   3  17        2.26        1.33      0.71 o 
   2   3  17       14.27       11.50      1.09 o 
   3   3  17        0.59        1.18      0.92 o 
   4   3  17       55.65       46.51      2.21 o 
   5   3  17      115.01      116.95      3.18 o 
   6   3  17       36.76       35.82      1.73 o 
   7   3  17        4.76        4.45      0.95 o 
   8   3  17        6.34        5.95      1.28 o 
   9   3  17        0.27        0.43      1.90 o 
 -19   4  17        0.43        0.48      0.45 o 
 -18   4  17      252.87      276.52      3.42 o 
 -17   4  17        1.72        2.16      0.59 o 
 -16   4  17      162.03      172.92      2.59 o 
 -15   4  17        0.00       -0.03      0.57 o 
 -14   4  17       63.19       63.64      2.23 o 
 -13   4  17       19.23       19.53      1.18 o 
 -12   4  17      176.43      172.61      3.60 o 
 -11   4  17      502.73      470.07      8.16 o 
 -10   4  17       32.00       25.48      1.28 o 
  -9   4  17       49.50       44.91      1.90 o 
  -8   4  17       12.07       11.10      1.02 o 
  -7   4  17        5.42        7.35      0.99 o 
  -6   4  17      152.81      139.73      3.83 o 
  -5   4  17       47.14       40.27      1.61 o 
  -4   4  17       26.85       28.66      1.56 o 
  -3   4  17        2.22        1.09      0.73 o 
  -2   4  17       28.37       22.87      1.44 o 
  -1   4  17      245.76      218.99      4.91 o 
   0   4  17        0.60        0.42      1.02 o 
   1   4  17      249.88      217.52      4.84 o 
   2   4  17       98.39       89.20      3.00 o 
   3   4  17      190.93      195.08      4.86 o 
   4   4  17       30.25       30.41      1.49 o 
   5   4  17      115.05      117.24      3.17 o 
   6   4  17        8.59        7.58      1.09 o 
   7   4  17       27.76       26.14      1.90 o 
   8   4  17        6.89        7.70      1.47 o 
   9   4  17        1.00        0.36      1.35 o 
 -18   5  17       45.64       42.50      0.99 o 
 -17   5  17        4.77        4.05      0.76 o 
 -16   5  17        8.78        7.75      0.78 o 
 -15   5  17        1.23        0.74      0.61 o 
 -14   5  17        1.55        2.20      0.69 o 
 -13   5  17        0.23        0.47      0.69 o 
 -12   5  17        0.24        0.45      0.64 o 
 -11   5  17      268.40      281.66      4.93 o 
 -10   5  17       76.26       78.65      2.14 o 
  -9   5  17       36.24       34.35      1.63 o 
  -8   5  17        0.01        0.45      0.66 o 
  -7   5  17        8.19        9.39      1.02 o 
  -6   5  17       51.40       50.58      1.92 o 
  -5   5  17        1.64        1.26      0.74 o 
  -4   5  17        5.19        4.13      0.83 o 
  -3   5  17       13.29       12.30      1.04 o 
  -2   5  17       54.19       49.00      2.21 o 
  -1   5  17      233.69      225.02      4.91 o 
   0   5  17       26.89       26.69      1.73 o 
   1   5  17        6.57        5.60      0.99 o 
   2   5  17       18.37       21.47      1.33 o 
   3   5  17        0.31        0.67      1.02 o 
   4   5  17      283.88      277.40      4.43 o 
   5   5  17      108.82      106.59      3.72 o 
   6   5  17       24.80       26.78      1.54 o 
   7   5  17       99.06       96.04      2.87 o 
   8   5  17       32.06       29.58      1.94 o 
 -17   6  17        3.67        2.87      0.73 o 
 -16   6  17        3.88        4.60      0.67 o 
 -15   6  17       87.22       94.85      2.48 o 
 -14   6  17       36.95       39.18      1.45 o 
 -13   6  17      629.94      708.74      6.33 o 
 -12   6  17      155.04      168.21      3.60 o 
 -11   6  17       13.85       13.87      0.99 o 
 -10   6  17        0.84        1.28      0.78 o 
  -9   6  17      217.50      224.08      4.05 o 
  -8   6  17      185.62      185.13      4.45 o 
  -7   6  17      449.09      462.32      7.60 o 
  -6   6  17      240.98      245.87      5.64 o 
  -5   6  17       45.70       43.42      1.83 o 
  -4   6  17       73.87       69.67      2.25 o 
  -3   6  17        6.37        5.83      0.99 o 
  -2   6  17       18.45       17.40      1.31 o 
  -1   6  17       75.07       67.88      2.46 o 
   0   6  17       10.62        8.08      1.00 o 
   1   6  17      163.93      166.97      3.55 o 
   2   6  17       10.04        9.25      1.21 o 
   3   6  17       40.55       41.70      2.04 o 
   4   6  17       45.40       45.74      2.01 o 
   5   6  17       42.08       38.06      2.49 o 
   6   6  17        2.06        2.32      1.44 o 
   7   6  17      157.98      151.25      3.04 o 
 -16   7  17        1.06        0.81      0.62 o 
 -15   7  17        2.38        2.98      0.62 o 
 -14   7  17      131.28      136.62      3.00 o 
 -13   7  17        4.72        6.83      0.71 o 
 -12   7  17       76.18       84.38      2.44 o 
 -11   7  17        6.21        4.93      0.85 o 
 -10   7  17      151.20      160.73      3.36 o 
  -9   7  17       15.38       16.47      1.12 o 
  -8   7  17      332.00      344.43      5.94 o 
  -7   7  17      578.70      590.62      8.44 o 
  -6   7  17        0.05        0.66      0.81 o 
  -5   7  17       48.51       44.77      2.18 o 
  -4   7  17        7.37        6.85      1.14 o 
  -3   7  17       87.74       90.20      3.29 o 
  -2   7  17       17.55       16.19      1.54 o 
  -1   7  17       23.70       22.49      1.68 o 
   0   7  17      110.52      116.12      3.41 o 
   1   7  17        3.55        5.85      0.99 o 
   2   7  17       73.37       74.40      2.73 o 
   3   7  17       15.38       17.78      1.47 o 
   4   7  17       88.38       90.78      2.63 o 
   5   7  17        3.35        3.44      1.19 o 
   6   7  17      108.11      115.84      1.85 o 
 -14   8  17        0.01       -0.50      0.73 o 
 -13   8  17       42.16       40.82      1.90 o 
 -12   8  17        7.69        7.37      0.99 o 
 -11   8  17       12.63       11.54      0.97 o 
 -10   8  17        4.10        3.36      0.78 o 
  -9   8  17      123.91      122.71      3.00 o 
  -8   8  17       21.61       27.24      1.87 o 
  -7   8  17       27.27       25.79      1.61 o 
  -6   8  17      121.37      122.90      3.96 o 
  -5   8  17       10.15       10.81      1.38 o 
  -4   8  17      102.65      101.11      2.65 o 
  -3   8  17        8.68        7.11      1.71 o 
  -2   8  17       57.43       61.80      3.11 o 
  -1   8  17       17.69       15.45      1.73 o 
   0   8  17       16.35       10.67      1.69 o 
   1   8  17       29.75       26.90      1.99 o 
   2   8  17       17.94       16.52      1.66 o 
   3   8  17       32.85       32.88      1.89 o 
   4   8  17      121.42      114.51      3.55 o 
 -12   9  17        1.10        2.70      2.84 o 
 -11   9  17       10.42       10.90      3.20 o 
 -10   9  17       35.39       35.20      1.18 o 
  -9   9  17       16.20       14.62      1.47 o 
  -8   9  17       43.83       41.76      1.78 o 
  -7   9  17       66.17       60.14      2.21 o 
  -6   9  17       56.91       51.89      1.89 o 
  -5   9  17        6.26        5.88      1.09 o 
  -4   9  17      135.51      129.89      3.48 o 
  -3   9  17      506.22      493.72      5.11 o 
  -2   9  17        1.68       -0.71      1.52 o 
  -1   9  17      102.13       94.36      3.18 o 
   0   9  17      498.44      536.89      9.89 o 
   1   9  17       49.10       53.07      6.11 o 
   2   9  17       80.32       77.89      8.16 o 
  -9  10  17        4.85        2.66      3.10 o 
  -8  10  17        8.13       10.33      2.84 o 
  -7  10  17       57.49       50.09      5.07 o 
  -6  10  17        1.20        2.01      3.04 o 
  -5  10  17      167.03      168.59      5.36 o 
  -4  10  17      408.93      414.21      8.91 o 
  -3  10  17       67.42       73.93      6.00 o 
  -2  10  17      286.25      328.82      7.47 o 
 -19   0  18       74.41       69.98      3.42 o 
 -18   0  18       22.34       24.93      1.78 o 
 -17   0  18       28.47       31.07      1.85 o 
 -16   0  18       36.68       36.03      1.75 o 
 -15   0  18        0.18       -0.12      0.83 o 
 -14   0  18        2.63        1.99      0.83 o 
 -13   0  18      230.11      235.63      4.62 o 
 -12   0  18      245.88      225.68      6.04 o 
 -11   0  18      271.26      292.64     10.99 o 
 -10   0  18        4.45        5.22      1.14 o
[truncated: 29,902 more chars]
